# Supplementary material for: Development and validation of a French job-exposure matrix for healthcare workers: JEM Soignances
Source: Scand J Work Environ Health. 2024 Nov 28;50(8):653–64. doi: 10.5271/sjweh.4194 (PMC11626462; doi:10.5271/sjweh.4194)
Supplement: Appendices A1-A2 [file SJWEH-50-653-S001.xlsx]

## Sheet: Information_A1
JEM Soignances: development and validation of a French job-exposure matrix for healthcare workers
A1. JEM Soignances
request on demand to Constances team
See below for data dictionnary.
Variable name	French label	English label
pcs	Code PCS	PCS code
lib_pcs	Libellé PCS	PCS label
naf	Code NAF	NAF code
lib_naf	Libellé NAF	NAF label
type	Type d'établissement (0-Privé/1-Public)	Type of establishment (0-Private/1-Public)
size	Taille d'entreprise (0-<200/1-≥200)	Healthcare establishment size (0-<200/1-≥200)
N	Effectif des groupes d'emploi	Size of occupational groups
late	Horaires tardives (coucher après minuit) - Fréquence	Late hours (bedtime after midnight) - frequency
early	Horaires matinales (lever avant 5h) - Fréquence	Early hours (up before 5am) - frequency
no_sleep	Nuits blanches - Fréquence	Sleepless nights - frequency
lwh	Amplitude horaire importante (>10h) - Fréquence	Long working hours (>10h) - frequency
r48	Repos hebdomadaires < 48h consécutives - Fréquence	Weekly rest < 48h consecutive - frequency
altern	Travail posté - Fréquence	Shift work - frequency
sat	Travail le samedi (plus d'un sur deux) - Fréquence	Saturday work (more than one in two) - frequency
sun	Travail le dimanche (plus d'un sur deux) - Fréquence	Sunday work (more than one in two) - frequency
cadence	Travail à la chaine - Fréquence	Time-constrained job - frequency
repet	Travail répétitif - Fréquence	Repetitive work - frequency
peni_phy	Travail physiquement pénible - Fréquence	Physically difficult work - frequency
peni_w	Pénibilité au travail - Fréquence	Physical effort at work - frequency
pcl	Port de charges lourdes (>1kg) - Fréquence	Carry heavy loads - frequency
pcl25	Port de charges lourdes (>25kg) - Fréquence	Carry heavy loads (>25kg) - frequency
shoulder	Postures bras en l'air - Fréquence	Arms above shoulder - frequency
knee	Postures agenouillées - Fréquence	Kneel or squat - frequency
borg_13	Effort physique intense (Borg ≥ 13) - Fréquence	Intense physical effort (Borg) - frequency
noise	Nuisances sonores - Fréquence	Noise pollution - frequency
noise_m	Nuisances sonores (matérielles) - Fréquence	Noisy tools - frequency
rad	Radiations - Fréquence	Ionizing radiation - frequency
formol	Formaldéhyde - Fréquence	Formaldehyde - frequency
infect	Risques infectieux - Fréquence	Infectious risks - frequency
animal	Animaux vivaux ou morts - Fréquence	Live or dead animals - frequency
eri	Score ERI ≥ 1.5 - Fréquence	Effort-reward imbalance - frequency
	Nombre d'hommes concernés
	Nombre de femmes concernées
	Moyenne d'âge des patients
	Ecart type d'âge des patients
	Moyenne d'âge des hommes concernés
	Ecart type d'âge des hommes concernés
	Moyenne d'âge des femmes concernées
	Ecart type d'âge des femmes concernées
	Nombre de patients non exposés
	Nombre de patients exposés
	Nombre d'hommes non exposés
	Nombre d'hommes exposés
	Nombre de femmes non exposées
	Nombre de femmes exposées
	Pourcentage de patients exposés
	Pourcentage d'hommes exposés

## Sheet: Information_A2
JEM Soignances: development and validation of a French job-exposure matrix for healthcare workers
A2. Detailed performance estimates for JEM Soignances and the two other developed JEMs (simplified and alternative) at different thresholds
This appendix is divided into 3 sheets :
1. A2_A_Performance_JEM_Soignances for detailed performance estimates for JEM Soignances (PCS-NAF)
2. A2_B_Performance_SimplifiedJEM for detailed performance estimates for the simplified version of the JEM (PCS only)
3. A2_C_Performance_AlternativeJEM for detailed performance estimates for the alternative version of the JEM (PCS + NAF + Size + Type of establishment)
*: Optimal thresholds are denoted by asterisks (best F1-Score and Specificity).
- : No cut-off could be determined due to insufficient information to distinguish between the exposed and the unexposed individuals.

## Sheet: A2_A_Performance_JEM_Soignances
JEM Soignances
Exposure	AUC	Threshold	Kappa	F1	Specificity	Sensitivity	Precision	Recall	Optimal
Late hours (bedtime after midnight)	0.751685	0.05	0.110921	0.262848	0.420013	0.948328	0.152567	0.948328
Late hours (bedtime after midnight)	0.751685	0.1	0.148311	0.288521	0.556225	0.848024	0.173832	0.848024
Late hours (bedtime after midnight)	0.751685	0.15	0.165786	0.287328	0.75502	0.541033	0.195604	0.541033	*
Late hours (bedtime after midnight)	0.751685	0.2	0.169963	0.251534	0.919344	0.24924	0.25387	0.24924
Late hours (bedtime after midnight)	0.751685	0.25	0.167659	0.2443	0.929719	0.227964	0.263158	0.227964
Late hours (bedtime after midnight)	0.751685	0.3	0.13718	0.191268	0.964525	0.139818	0.302632	0.139818
Late hours (bedtime after midnight)	0.751685	0.35	0.0751962	0.103093	0.986948	0.0607903	0.338983	0.0607903
Late hours (bedtime after midnight)	0.746298	0.05	0.11048	0.231185	0.499023	0.907336	0.132469	0.907336
Early hours (up before 5am)	0.746298	0.1	0.121294	0.238069	0.573568	0.818533	0.13929	0.818533	*
Early hours (up before 5am)	0.746298	0.15	0.137334	0.22756	0.85612	0.34749	0.169173	0.34749
Early hours (up before 5am)	0.746298	0.2	0.0564544	0.0825397	0.986003	0.0501931	0.232143	0.0501931
Early hours (up before 5am)	0.746298	0.25	0.0257961	0.0415225	0.992188	0.023166	0.2	0.023166
Sleepless nights	0.79346	0.05	0.148723	0.295424	0.484453	0.961652	0.174518	0.961652
Sleepless nights	0.79346	0.1	0.173163	0.313061	0.547643	0.926254	0.188362	0.926254
Sleepless nights	0.79346	0.15	0.203097	0.329656	0.683049	0.749263	0.211314	0.749263	*
Sleepless nights	0.79346	0.2	0.200005	0.310048	0.818121	0.477876	0.229462	0.477876
Sleepless nights	0.79346	0.25	0.225484	0.272727	0.973587	0.19469	0.455172	0.19469
Sleepless nights	0.79346	0.3	0.222543	0.263158	0.980943	0.176991	0.512821	0.176991
Sleepless nights	0.79346	0.35	0.207723	0.24186	0.986961	0.153392	0.571429	0.153392
Sleepless nights	0.79346	0.4	0.207723	0.24186	0.986961	0.153392	0.571429	0.153392
Sleepless nights	0.79346	0.45	0.166601	0.193548	0.991642	0.115044	0.609375	0.115044
Sleepless nights	0.79346	0.5	0.166601	0.193548	0.991642	0.115044	0.609375	0.115044
Sleepless nights	0.79346	0.55	0.166601	0.193548	0.991642	0.115044	0.609375	0.115044
Long working hours (>10h)	0.720697	0.05	0.0562371	0.426357	0.112224	0.993976	0.271382	0.993976
Long working hours (>10h)	0.720697	0.1	0.107993	0.449381	0.227655	0.962651	0.293103	0.962651
Long working hours (>10h)	0.720697	0.15	0.159966	0.471282	0.345892	0.914458	0.31744	0.914458
Long working hours (>10h)	0.720697	0.2	0.20164	0.483198	0.473347	0.822892	0.342013	0.822892
Long working hours (>10h)	0.720697	0.25	0.213473	0.481891	0.534669	0.761446	0.352482	0.761446
Long working hours (>10h)	0.720697	0.3	0.291059	0.481337	0.786373	0.520482	0.447668	0.520482	*
Long working hours (>10h)	0.720697	0.35	0.291915	0.47191	0.81483	0.480723	0.463415	0.480723
Long working hours (>10h)	0.720697	0.4	0.28881	0.460485	0.836874	0.445783	0.47619	0.445783
Long working hours (>10h)	0.720697	0.45	0.28881	0.460485	0.836874	0.445783	0.47619	0.445783
Long working hours (>10h)	0.720697	0.5	0.214268	0.352574	0.909419	0.272289	0.5	0.272289
Long working hours (>10h)	0.720697	0.55	0.0801612	0.124183	0.987575	0.0686747	0.647727	0.0686747
Long working hours (>10h)	0.720697	0.6	0.0631699	0.0981048	0.990782	0.053012	0.656716	0.053012
Long working hours (>10h)	0.720697	0.65	0.0586704	0.0918253	0.991182	0.0493976	0.650794	0.0493976
Weekly rest < 48h consecutive	0.631164	0.05	0.0407621	0.294461	0.139335	0.978682	0.173301	0.978682
Weekly rest < 48h consecutive	0.631164	0.1	0.0798523	0.315789	0.304037	0.895349	0.191701	0.895349
Weekly rest < 48h consecutive	0.631164	0.15	0.103234	0.326767	0.410504	0.819767	0.204052	0.819767	*
Weekly rest < 48h consecutive	0.631164	0.2	0.0941494	0.292906	0.651304	0.496124	0.207792	0.496124
Weekly rest < 48h consecutive	0.631164	0.25	0.040831	0.141388	0.926045	0.106589	0.209924	0.106589
Weekly rest < 48h consecutive	0.631164	0.3	0.0244352	0.0527241	0.986424	0.0290698	0.283019	0.0290698
Weekly rest < 48h consecutive	0.631164	0.35	0.0134635	0.0260223	0.994641	0.0135659	0.318182	0.0135659
Weekly rest < 48h consecutive	0.631164	0.4	0.0134635	0.0260223	0.994641	0.0135659	0.318182	0.0135659
Shift work	0.807407	0.05	0.211657	0.474901	0.388158	0.987637	0.312609	0.987637
Shift work	0.807407	0.1	0.278807	0.511831	0.490712	0.965659	0.348192	0.965659
Shift work	0.807407	0.15	0.346425	0.547844	0.597523	0.916209	0.390744	0.916209
Shift work	0.807407	0.2	0.358214	0.554014	0.616099	0.90522	0.399152	0.90522
Shift work	0.807407	0.25	0.378838	0.563556	0.656347	0.870879	0.416557	0.870879
Shift work	0.807407	0.3	0.382542	0.563586	0.674149	0.846154	0.422497	0.846154	*
Shift work	0.807407	0.35	0.364398	0.537981	0.738003	0.710165	0.432998	0.710165
Shift work	0.807407	0.4	0.344175	0.503083	0.81192	0.56044	0.456376	0.56044
Shift work	0.807407	0.45	0.299364	0.454731	0.842492	0.458791	0.450742	0.458791
Shift work	0.807407	0.5	0.121658	0.199561	0.964009	0.125	0.494565	0.125
Shift work	0.807407	0.55	0.0616116	0.107448	0.981811	0.0604396	0.483516	0.0604396
Saturday work (more than one in two)	0.717663	0.05	0.0655128	0.417792	0.134911	0.992453	0.264588	0.992453
Saturday work (more than one in two)	0.717663	0.1	0.138327	0.451768	0.29428	0.948428	0.2965	0.948428
Saturday work (more than one in two)	0.717663	0.15	0.194651	0.475382	0.428008	0.880503	0.325581	0.880503
Saturday work (more than one in two)	0.717663	0.2	0.232924	0.492488	0.50217	0.845283	0.347466	0.845283
Saturday work (more than one in two)	0.717663	0.25	0.237552	0.491641	0.530572	0.813836	0.352205	0.813836	*
Saturday work (more than one in two)	0.717663	0.3	0.246814	0.472026	0.672584	0.631447	0.376877	0.631447
Saturday work (more than one in two)	0.717663	0.35	0.234786	0.429994	0.78501	0.461635	0.402412	0.461635
Saturday work (more than one in two)	0.717663	0.4	0.137776	0.261863	0.923471	0.187421	0.434402	0.187421
Saturday work (more than one in two)	0.717663	0.45	0.0342979	0.0656506	0.988166	0.0352201	0.482759	0.0352201
Saturday work (more than one in two)	0.717663	0.5	0.0311858	0.0570071	0.990927	0.0301887	0.510638	0.0301887
Saturday work (more than one in two)	0.717663	0.55	0.0213133	0.0431655	0.991716	0.0226415	0.461538	0.0226415
Saturday work (more than one in two)	0.717663	0.6	0.0192751	0.0341048	0.995266	0.0176101	0.538462	0.0176101
Saturday work (more than one in two)	0.717663	0.65	0.0192751	0.0341048	0.995266	0.0176101	0.538462	0.0176101
Sunday work (more than one in two)	0.807181	0.05	0.230702	0.438378	0.481967	0.968966	0.283266	0.968966
Sunday work (more than one in two)	0.807181	0.1	0.271761	0.463805	0.546448	0.95	0.306793	0.95
Sunday work (more than one in two)	0.807181	0.15	0.303454	0.48254	0.601821	0.917241	0.327385	0.917241
Sunday work (more than one in two)	0.807181	0.2	0.311322	0.486738	0.618944	0.901724	0.333333	0.901724
Sunday work (more than one in two)	0.807181	0.25	0.313956	0.487131	0.633151	0.881034	0.336627	0.881034	*
Sunday work (more than one in two)	0.807181	0.3	0.314553	0.455319	0.814572	0.553448	0.386747	0.553448
Sunday work (more than one in two)	0.807181	0.35	0.194117	0.29548	0.92969	0.231034	0.409786	0.231034
Sunday work (more than one in two)	0.807181	0.4	0.132312	0.201859	0.964663	0.131034	0.439306	0.131034
Sunday work (more than one in two)	0.807181	0.45	0.0191965	0.0300501	0.996357	0.0155172	0.473684	0.0155172
Sunday work (more than one in two)	0.807181	0.5	0.0160837	0.0236088	0.997814	0.012069	0.538462	0.012069
Time-constrained job	0.746912	0.05	0.0761008	0.116719	0.841226	0.440476	0.0672727	0.440476	*
Time-constrained job	0.746912	0.1	0.0892772	0.106061	0.98731	0.0833333	0.145833	0.0833333
Repetitive work	0.741181	0.05	0.0457785	0.441794	0.0890963	0.993007	0.284095	0.993007
Repetitive work	0.741181	0.1	0.104055	0.466195	0.213831	0.960373	0.307807	0.960373
Repetitive work	0.741181	0.15	0.146135	0.483676	0.299958	0.932401	0.326531	0.932401
Repetitive work	0.741181	0.2	0.218511	0.50563	0.491303	0.811189	0.367282	0.811189
Repetitive work	0.741181	0.25	0.321322	0.540863	0.68986	0.68648	0.446212	0.68648
Repetitive work	0.741181	0.3	0.337349	0.54351	0.728468	0.651515	0.466222	0.651515
Repetitive work	0.741181	0.35	0.348226	0.547536	0.745015	0.641026	0.477845	0.641026	*
Repetitive work	0.741181	0.4	0.327015	0.510006	0.811201	0.519814	0.500561	0.519814
Repetitive work	0.741181	0.45	0.289664	0.458252	0.858719	0.412587	0.515284	0.412587
Repetitive work	0.741181	0.5	0.249727	0.389689	0.913449	0.299534	0.557484	0.299534
Repetitive work	0.741181	0.55	0.118224	0.187065	0.977514	0.109557	0.639456	0.109557
Repetitive work	0.741181	0.6	0.104538	0.167846	0.979635	0.0967366	0.633588	0.0967366
Repetitive work	0.741181	0.65	0.0222812	0.0341686	0.997879	0.0174825	0.75	0.0174825
Repetitive work	0.741181	0.7	0.0222812	0.0341686	0.997879	0.0174825	0.75	0.0174825
Physically difficult work	0.757929	0.05	0.138797	0.417089	0.305757	0.969118	0.265726	0.969118
Physically difficult work	0.757929	0.1	0.192035	0.446218	0.405642	0.945588	0.292007	0.945588
Physically difficult work	0.757929	0.15	0.21879	0.460183	0.459398	0.922059	0.306601	0.922059
Physically difficult work	0.757929	0.2	0.253817	0.47364	0.563858	0.832353	0.330994	0.832353
Physically difficult work	0.757929	0.25	0.27182	0.473861	0.652688	0.726471	0.351601	0.726471	*
Physically difficult work	0.757929	0.3	0.272689	0.43306	0.82196	0.466176	0.404337	0.466176
Physically difficult work	0.757929	0.35	0.251846	0.386777	0.887152	0.344118	0.441509	0.344118
Physically difficult work	0.757929	0.4	0.211763	0.323699	0.927564	0.247059	0.469274	0.247059
Physically difficult work	0.757929	0.45	0.203166	0.310584	0.933664	0.230882	0.47432	0.230882
Physically difficult work	0.757929	0.5	0.0472238	0.0828877	0.985894	0.0455882	0.455882	0.0455882
Physical effort at work	0.861399	0.05	0.298501	0.671222	0.359188	0.98458	0.509171	0.98458
Physical effort at work	0.861399	0.1	0.410933	0.711702	0.488808	0.970702	0.561803	0.970702
Physical effort at work	0.861399	0.15	0.4484	0.725102	0.535659	0.959907	0.582592	0.959907
Physical effort at work	0.861399	0.2	0.482623	0.737725	0.577824	0.949884	0.603035	0.949884
Physical effort at work	0.861399	0.25	0.518547	0.750851	0.624675	0.935235	0.627198	0.935235
Physical effort at work	0.861399	0.3	0.526144	0.753587	0.635086	0.93138	0.632792	0.93138
Physical effort at work	0.861399	0.35	0.539089	0.756324	0.664237	0.910563	0.646769	0.910563
Physical effort at work	0.861399	0.4	0.551889	0.760352	0.68558	0.898998	0.658757	0.898998
Physical effort at work	0.861399	0.45	0.556056	0.759561	0.704321	0.880493	0.667836	0.880493
Physical effort at work	0.861399	0.5	0.556056	0.759561	0.704321	0.880493	0.667836	0.880493
Physical effort at work	0.861399	0.55	0.555527	0.758759	0.706923	0.876638	0.668824	0.876638	*
Physical effort at work	0.861399	0.6	0.480121	0.663487	0.872983	0.589823	0.758176	0.589823
Physical effort at work	0.861399	0.65	0.401451	0.573835	0.92608	0.446415	0.803051	0.446415
Physical effort at work	0.861399	0.7	0.350344	0.503275	0.961478	0.355436	0.861682	0.355436
Physical effort at work	0.861399	0.75	0.333619	0.481564	0.967725	0.332305	0.874239	0.332305
Physical effort at work	0.861399	0.8	0.319041	0.464589	0.969807	0.316114	0.876068	0.316114
Physical effort at work	0.861399	0.85	0.228764	0.351485	0.98178	0.218967	0.890282	0.218967
Physical effort at work	0.861399	0.9	0.0657758	0.109012	0.997918	0.0578258	0.949367	0.0578258
Carry heavy loads	0.778177	0.05	0.146012	0.473458	0.265915	0.984487	0.311674	0.984487
Carry heavy loads	0.778177	0.1	0.235856	0.51713	0.413376	0.954654	0.35461	0.954654
Carry heavy loads	0.778177	0.15	0.272584	0.535058	0.470588	0.937947	0.374286	0.937947
Carry heavy loads	0.778177	0.2	0.288627	0.54174	0.503626	0.917661	0.384308	0.917661
Carry heavy loads	0.778177	0.25	0.328491	0.555818	0.597502	0.843675	0.41442	0.843675
Carry heavy loads	0.778177	0.3	0.342563	0.559238	0.636986	0.805489	0.428299	0.805489	*
Carry heavy loads	0.778177	0.35	0.339743	0.545455	0.696213	0.712411	0.441895	0.712411
Carry heavy loads	0.778177	0.4	0.295349	0.451007	0.872683	0.400955	0.515337	0.400955
Carry heavy loads	0.778177	0.45	0.296426	0.438395	0.898469	0.365155	0.548387	0.365155
Carry heavy loads	0.778177	0.5	0.241366	0.365105	0.929895	0.26969	0.565	0.26969
Carry heavy loads	0.778177	0.55	0.209635	0.318891	0.946817	0.21957	0.582278	0.21957
Carry heavy loads	0.778177	0.6	0.0514575	0.0844444	0.99033	0.0453461	0.612903	0.0453461
Carry heavy loads (>25kg)	0.840205	0.05	0.209566	0.386955	0.500904	0.975556	0.241341	0.975556
Carry heavy loads (>25kg)	0.840205	0.1	0.22904	0.399814	0.538879	0.957778	0.252638	0.957778
Carry heavy loads (>25kg)	0.840205	0.15	0.280977	0.430293	0.667993	0.833333	0.290023	0.833333
Carry heavy loads (>25kg)	0.840205	0.2	0.361101	0.472939	0.831103	0.631111	0.378162	0.631111
Carry heavy loads (>25kg)	0.840205	0.25	0.401692	0.4869	0.912116	0.495556	0.478541	0.495556	*
Carry heavy loads (>25kg)	0.840205	0.3	0.399386	0.482604	0.918264	0.477778	0.487528	0.477778
Carry heavy loads (>25kg)	0.840205	0.35	0.397072	0.479545	0.920796	0.468889	0.490698	0.468889
Carry heavy loads (>25kg)	0.840205	0.4	0.390363	0.471412	0.925859	0.448889	0.496314	0.448889
Carry heavy loads (>25kg)	0.840205	0.45	0.380467	0.461538	0.927667	0.433333	0.493671	0.433333
Carry heavy loads (>25kg)	0.840205	0.5	0.128238	0.163498	0.988065	0.0955556	0.565789	0.0955556
Carry heavy loads (>25kg)	0.840205	0.55	0.0816803	0.105051	0.993128	0.0577778	0.577778	0.0577778
Carry heavy loads (>25kg)	0.840205	0.6	0.0816803	0.105051	0.993128	0.0577778	0.577778	0.0577778
Arms above shoulder	0.721411	0.05	0.0729017	0.23071	0.33277	0.940252	0.131486	0.940252
Arms above shoulder	0.721411	0.1	0.117005	0.258488	0.57027	0.742138	0.156499	0.742138
Arms above shoulder	0.721411	0.15	0.169339	0.277778	0.824662	0.424528	0.206422	0.424528	*
Arms above shoulder	0.721411	0.2	0.182803	0.26183	0.921284	0.261006	0.262658	0.261006
Arms above shoulder	0.721411	0.25	0.136053	0.200772	0.95	0.163522	0.26	0.163522
Arms above shoulder	0.721411	0.3	0.109704	0.149758	0.978041	0.0974843	0.322917	0.0974843
Arms above shoulder	0.721411	0.35	0.0322629	0.041791	0.996622	0.0220126	0.411765	0.0220126
Arms above shoulder	0.721411	0.4	0.0322629	0.041791	0.996622	0.0220126	0.411765	0.0220126
Arms above shoulder	0.721411	0.45	0.00878426	0.0123457	0.998649	0.00628931	0.333333	0.00628931
Arms above shoulder	0.721411	0.5	0.00878426	0.0123457	0.998649	0.00628931	0.333333	0.00628931
Arms above shoulder	0.721411	0.55	0.00878426	0.0123457	0.998649	0.00628931	0.333333	0.00628931
Kneel or squat	0.790873	0.05	0.116837	0.571429	0.159544	0.994958	0.400812	0.994958
Kneel or squat	0.790873	0.1	0.245595	0.617152	0.336182	0.970588	0.452409	0.970588
Kneel or squat	0.790873	0.15	0.29198	0.633575	0.401709	0.954622	0.474124	0.954622
Kneel or squat	0.790873	0.2	0.301839	0.636312	0.420228	0.945378	0.47954	0.945378
Kneel or squat	0.790873	0.25	0.321274	0.640492	0.463438	0.918487	0.491678	0.918487
Kneel or squat	0.790873	0.3	0.328221	0.640527	0.486705	0.89916	0.497443	0.89916	*
Kneel or squat	0.790873	0.35	0.375286	0.628592	0.681387	0.716807	0.559711	0.716807
Kneel or squat	0.790873	0.4	0.402645	0.604734	0.823362	0.568908	0.645377	0.568908
Kneel or squat	0.790873	0.45	0.405047	0.601641	0.836657	0.554622	0.657371	0.554622
Kneel or squat	0.790873	0.5	0.397518	0.587902	0.855651	0.522689	0.671706	0.522689
Kneel or squat	0.790873	0.55	0.383529	0.567341	0.875594	0.483193	0.686977	0.483193
Kneel or squat	0.790873	0.6	0.361508	0.529632	0.911206	0.416807	0.726208	0.416807
Kneel or squat	0.790873	0.65	0.351721	0.518398	0.915005	0.402521	0.727964	0.402521
Kneel or squat	0.790873	0.7	0.213676	0.333112	0.968661	0.210924	0.791798	0.210924
Kneel or squat	0.790873	0.75	0.196323	0.299724	0.980532	0.182353	0.841085	0.182353
Kneel or squat	0.790873	0.8	0.0528993	0.0820595	0.99905	0.0428571	0.962264	0.0428571
Kneel or squat	0.790873	0.85	0.0419466	0.0649878	0.999525	0.0336134	0.97561	0.0336134
Kneel or squat	0.790873	0.9	0.0419466	0.0649878	0.999525	0.0336134	0.97561	0.0336134
Kneel or squat	0.790873	0.95	0.0419466	0.0649878	0.999525	0.0336134	0.97561	0.0336134
Intense physical effort (Borg)	0.819257	0.05	0.0535801	0.704179	0.052356	0.998266	0.543937	0.998266
Intense physical effort (Borg)	0.819257	0.1	0.187766	0.73231	0.185864	0.993064	0.580014	0.993064
Intense physical effort (Borg)	0.819257	0.15	0.28544	0.751783	0.299084	0.975145	0.611675	0.975145
Intense physical effort (Borg)	0.819257	0.2	0.405005	0.776985	0.448953	0.944509	0.659935	0.944509
Intense physical effort (Borg)	0.819257	0.25	0.418424	0.780067	0.465969	0.94104	0.666121	0.94104
Intense physical effort (Borg)	0.819257	0.3	0.447769	0.785381	0.51178	0.925434	0.682147	0.925434
Intense physical effort (Borg)	0.819257	0.35	0.479773	0.791015	0.564791	0.90578	0.702061	0.90578
Intense physical effort (Borg)	0.819257	0.4	0.500388	0.791873	0.614529	0.878613	0.720721	0.878613
Intense physical effort (Borg)	0.819257	0.45	0.503235	0.791939	0.621728	0.874566	0.723577	0.874566
Intense physical effort (Borg)	0.819257	0.5	0.503312	0.791721	0.623037	0.87341	0.724006	0.87341	*
Intense physical effort (Borg)	0.819257	0.55	0.501418	0.784735	0.652487	0.843931	0.7333	0.843931
Intense physical effort (Borg)	0.819257	0.6	0.498082	0.77525	0.687827	0.807514	0.745464	0.807514
Intense physical effort (Borg)	0.819257	0.65	0.470539	0.744517	0.746073	0.726012	0.76399	0.726012
Intense physical effort (Borg)	0.819257	0.7	0.344105	0.587128	0.903796	0.450867	0.841424	0.450867
Intense physical effort (Borg)	0.819257	0.75	0.336849	0.578907	0.906414	0.44104	0.842163	0.44104
Intense physical effort (Borg)	0.819257	0.8	0.263342	0.480801	0.941099	0.332948	0.864865	0.332948
Intense physical effort (Borg)	0.819257	0.85	0.186364	0.357739	0.972513	0.223121	0.901869	0.223121
Intense physical effort (Borg)	0.819257	0.9	0.105796	0.218941	0.987565	0.124277	0.918803	0.124277
Intense physical effort (Borg)	0.819257	0.95	0.0291959	0.0626398	0.998691	0.0323699	0.965517	0.0323699
Noise pollution	0.710827	0.05	0.0611012	0.209834	0.337611	0.906355	0.118651	0.906355
Noise pollution	0.710827	0.1	0.135789	0.256143	0.713064	0.575251	0.164751	0.575251
Noise pollution	0.710827	0.15	0.168627	0.264106	0.86048	0.367893	0.205993	0.367893	*
Noise pollution	0.710827	0.2	0.152184	0.220588	0.939125	0.200669	0.244898	0.200669
Noise pollution	0.710827	0.25	0.129928	0.169576	0.977624	0.113712	0.333333	0.113712
Noise pollution	0.710827	0.3	0.104264	0.129577	0.989141	0.0769231	0.410714	0.0769231
Noise pollution	0.710827	0.35	0.0905448	0.114286	0.989799	0.0668896	0.392157	0.0668896
Noise pollution	0.710827	0.4	0.0905448	0.114286	0.989799	0.0668896	0.392157	0.0668896
Noise pollution	0.710827	0.45	0.0905448	0.114286	0.989799	0.0668896	0.392157	0.0668896
Noise pollution (material)	0.838789	0.05	0.160176	0.257586	0.656663	0.837719	0.152191	0.837719
Noise pollution (material)	0.838789	0.1	0.344039	0.402458	0.905776	0.574561	0.309693	0.574561
Noise pollution (material)	0.838789	0.15	0.361094	0.416667	0.914166	0.570175	0.328283	0.570175
Noise pollution (material)	0.838789	0.2	0.369026	0.420108	0.931591	0.513158	0.355623	0.513158	*
Noise pollution (material)	0.838789	0.25	0.369026	0.420108	0.931591	0.513158	0.355623	0.513158
Noise pollution (material)	0.838789	0.3	0.308304	0.347826	0.969345	0.298246	0.417178	0.298246
Noise pollution (material)	0.838789	0.35	0.250616	0.280374	0.984511	0.197368	0.483871	0.197368
Noise pollution (material)	0.838789	0.4	0.230154	0.258065	0.986447	0.175439	0.487805	0.175439
Noise pollution (material)	0.838789	0.45	0.230154	0.258065	0.986447	0.175439	0.487805	0.175439
Noise pollution (material)	0.838789	0.5	0.0602264	0.0666667	0.998709	0.0350877	0.666667	0.0350877
Noise pollution (material)	0.838789	0.55	0.0602264	0.0666667	0.998709	0.0350877	0.666667	0.0350877
Radiation	0.864646	0.05	0.185717	0.357501	0.498011	0.949153	0.220225	0.949153
Radiation	0.864646	0.1	0.255693	0.405272	0.624231	0.893462	0.262074	0.893462
Radiation	0.864646	0.15	0.303225	0.437811	0.695118	0.8523	0.294561	0.8523
Radiation	0.864646	0.2	0.438952	0.525904	0.876673	0.651332	0.440984	0.651332
Radiation	0.864646	0.25	0.444572	0.527721	0.890054	0.622276	0.458111	0.622276
Radiation	0.864646	0.3	0.456688	0.525	0.935986	0.508475	0.542636	0.508475	*
Radiation	0.864646	0.35	0.457997	0.518621	0.955154	0.455206	0.602564	0.455206
Radiation	0.864646	0.4	0.457997	0.518621	0.955154	0.455206	0.602564	0.455206
Radiation	0.864646	0.45	0.416248	0.469291	0.973599	0.360775	0.671171	0.360775
Radiation	0.864646	0.5	0.416248	0.469291	0.973599	0.360775	0.671171	0.360775
Radiation	0.864646	0.55	0.384695	0.433613	0.980832	0.312349	0.708791	0.312349
Radiation	0.864646	0.6	0.368118	0.415808	0.98264	0.292978	0.715976	0.292978
Radiation	0.864646	0.65	0.368118	0.415808	0.98264	0.292978	0.715976	0.292978
Radiation	0.864646	0.7	0.209771	0.246521	0.989873	0.150121	0.688889	0.150121
Radiation	0.864646	0.75	0.176841	0.207469	0.993128	0.121065	0.724638	0.121065
Formaldehyde	0.847482	0.05	0.177576	0.213808	0.899808	0.545455	0.132964	0.545455
Formaldehyde	0.847482	0.1	0.221935	0.252427	0.941741	0.443182	0.176471	0.443182
Formaldehyde	0.847482	0.15	0.289209	0.308571	0.980794	0.306818	0.310345	0.306818	*
Formaldehyde	0.847482	0.2	0.289209	0.308571	0.980794	0.306818	0.310345	0.306818
Formaldehyde	0.847482	0.25	0.289209	0.308571	0.980794	0.306818	0.310345	0.306818
Formaldehyde	0.847482	0.3	0.231927	0.243902	0.993598	0.170455	0.428571	0.170455
Formaldehyde	0.847482	0.35	0.146652	0.153846	0.997439	0.0909091	0.5	0.0909091
Formaldehyde	0.847482	0.4	0.146652	0.153846	0.997439	0.0909091	0.5	0.0909091
Infectious risks	0.661206	0.1	0.0515228	0.77402	0.0423798	0.999504	0.631546	0.999504
Infectious risks	0.661206	0.15	0.0515228	0.77402	0.0423798	0.999504	0.631546	0.999504
Infectious risks	0.661206	0.2	0.0692768	0.775565	0.0611247	0.995533	0.635212	0.995533
Infectious risks	0.661206	0.25	0.0782046	0.776507	0.0700896	0.994045	0.637087	0.994045
Infectious risks	0.661206	0.3	0.095295	0.778168	0.0880196	0.990571	0.64077	0.990571
Infectious risks	0.661206	0.35	0.144523	0.782695	0.142624	0.97866	0.652116	0.97866
Infectious risks	0.661206	0.4	0.19743	0.778008	0.242054	0.930521	0.668449	0.930521
Infectious risks	0.661206	0.45	0.229667	0.780169	0.286064	0.917618	0.678532	0.917618
Infectious risks	0.661206	0.5	0.231974	0.780313	0.289324	0.916625	0.679294	0.916625	*
Infectious risks	0.661206	0.55	0.261296	0.770557	0.375713	0.865012	0.694699	0.865012
Infectious risks	0.661206	0.6	0.252468	0.735462	0.480033	0.765757	0.707474	0.765757
Infectious risks	0.661206	0.65	0.222563	0.680929	0.581907	0.647643	0.717822	0.647643
Infectious risks	0.661206	0.7	0.139658	0.511492	0.768541	0.39206	0.735568	0.39206
Infectious risks	0.661206	0.75	0.0406462	0.163774	0.96088	0.0913151	0.793103	0.0913151
Infectious risks	0.661206	0.8	0.0260891	0.10316	0.97881	0.0550868	0.810219	0.0550868
Infectious risks	0.661206	0.85	0.00540462	0.015748	0.999185	0.00794045	0.941176	0.00794045
Infectious risks	0.661206	0.9	0.00413767	0.0108588	1	0.00545906	1	0.00545906
Live or dead animals	0.808379	0.05	0.189466	0.242879	0.857143	0.595588	0.152542	0.595588
Live or dead animals	0.808379	0.1	0.255356	0.296296	0.933651	0.441176	0.223048	0.441176	*
Live or dead animals	0.808379	0.15	0.265652	0.285714	0.987937	0.213235	0.432836	0.213235
Live or dead animals	0.808379	0.2	0.262069	0.281407	0.988889	0.205882	0.444444	0.205882
Live or dead animals	0.808379	0.25	0.244557	0.26087	0.992381	0.176471	0.5	0.176471
Live or dead animals	0.808379	0.3	0.260232	0.272189	0.996825	0.169118	0.69697	0.169118
Live or dead animals	0.808379	0.35	0.260232	0.272189	0.996825	0.169118	0.69697	0.169118
Live or dead animals	0.808379	0.4	0.260232	0.272189	0.996825	0.169118	0.69697	0.169118
Live or dead animals	0.808379	0.45	0.260232	0.272189	0.996825	0.169118	0.69697	0.169118
Live or dead animals	0.808379	0.5	0.260232	0.272189	0.996825	0.169118	0.69697	0.169118
Live or dead animals	0.808379	0.55	0.260232	0.272189	0.996825	0.169118	0.69697	0.169118
Live or dead animals	0.808379	0.6	0.260232	0.272189	0.996825	0.169118	0.69697	0.169118
Live or dead animals	0.808379	0.65	0.260232	0.272189	0.996825	0.169118	0.69697	0.169118
Live or dead animals	0.808379	0.7	0.260232	0.272189	0.996825	0.169118	0.69697	0.169118
Effort-reward imbalance	0.649379	0.15	0.109572	0.327535	0.461115	0.768924	0.208086	0.768924	*
Effort-reward imbalance	0.649379	0.2	0.133916	0.324166	0.658841	0.551793	0.229495	0.551793

## Sheet: A2_B_Performance_SimplifiedJEM
Simplified JEM
Exposure	AUC	Threshold	Kappa	F1	Specificity	Sensitivity	Precision	Recall	Optimal
Late hours (bedtime after midnight)	0.723076	0.6	0.0171459	0.2	0.0850361	0.992188	0.111208	0.992188	*
Late hours (bedtime after midnight)	0.723076	0.65	0.0171459	0.2	0.0850361	0.992188	0.111208	0.992188
Late hours (bedtime after midnight)	0.723076	0.7	0.0171459	0.2	0.0850361	0.992188	0.111208	0.992188
Late hours (bedtime after midnight)	0.723076	0.75	0.0171459	0.2	0.0850361	0.992188	0.111208	0.992188
Late hours (bedtime after midnight)	0.723076	0.8	0.0171459	0.2	0.0850361	0.992188	0.111208	0.992188
Late hours (bedtime after midnight)	0.723076	0.85	0.0171459	0.2	0.0850361	0.992188	0.111208	0.992188
Late hours (bedtime after midnight)	0.723076	0.9	0.0171459	0.2	0.0850361	0.992188	0.111208	0.992188
Late hours (bedtime after midnight)	0.723076	0.95	0.0171459	0.2	0.0850361	0.992188	0.111208	0.992188
Late hours (bedtime after midnight)	0.723076	1	0.0171459	0.2	0.0850361	0.992188	0.111208	0.992188
Late hours (bedtime after midnight)	0.723076	0.45	0.0136487	0.197467	0.0676082	0.994792	0.109613	0.994792
Late hours (bedtime after midnight)	0.723076	0.5	0.0136487	0.197467	0.0676082	0.994792	0.109613	0.994792
Late hours (bedtime after midnight)	0.723076	0.55	0.0136487	0.197467	0.0676082	0.994792	0.109613	0.994792
Late hours (bedtime after midnight)	0.723076	0.05	0.00851511	0.193728	0.0423678	0.997396	0.107283	0.997396
Late hours (bedtime after midnight)	0.723076	0.1	0.00851511	0.193728	0.0423678	0.997396	0.107283	0.997396
Late hours (bedtime after midnight)	0.723076	0.15	0.00851511	0.193728	0.0423678	0.997396	0.107283	0.997396
Late hours (bedtime after midnight)	0.723076	0.2	0.00851511	0.193728	0.0423678	0.997396	0.107283	0.997396
Late hours (bedtime after midnight)	0.723076	0.25	0.00851511	0.193728	0.0423678	0.997396	0.107283	0.997396
Late hours (bedtime after midnight)	0.723076	0.3	0.00851511	0.193728	0.0423678	0.997396	0.107283	0.997396
Late hours (bedtime after midnight)	0.723076	0.35	0.00851511	0.193728	0.0423678	0.997396	0.107283	0.997396
Late hours (bedtime after midnight)	0.723076	0.4	0.00851511	0.193728	0.0423678	0.997396	0.107283	0.997396
Early hours (up before 5am)	0.726747	0.95	0.0382537	0.169841	0.227207	0.978417	0.0929915	0.978417	*
Early hours (up before 5am)	0.726747	1	0.0382537	0.169841	0.227207	0.978417	0.0929915	0.978417
Early hours (up before 5am)	0.726747	0.85	0.0319358	0.164805	0.195456	0.982014	0.0899506	0.982014
Early hours (up before 5am)	0.726747	0.9	0.0319358	0.164805	0.195456	0.982014	0.0899506	0.982014
Early hours (up before 5am)	0.726747	0.6	0.0225826	0.157336	0.146228	0.985612	0.0854914	0.985612
Early hours (up before 5am)	0.726747	0.65	0.0225826	0.157336	0.146228	0.985612	0.0854914	0.985612
Early hours (up before 5am)	0.726747	0.7	0.0225826	0.157336	0.146228	0.985612	0.0854914	0.985612
Early hours (up before 5am)	0.726747	0.75	0.0225826	0.157336	0.146228	0.985612	0.0854914	0.985612
Early hours (up before 5am)	0.726747	0.8	0.0225826	0.157336	0.146228	0.985612	0.0854914	0.985612
Early hours (up before 5am)	0.726747	0.45	0.0210617	0.156232	0.12875	0.996403	0.0847613	0.996403
Early hours (up before 5am)	0.726747	0.5	0.0210617	0.156232	0.12875	0.996403	0.0847613	0.996403
Early hours (up before 5am)	0.726747	0.55	0.0210617	0.156232	0.12875	0.996403	0.0847613	0.996403
Early hours (up before 5am)	0.726747	0.05	0.0157223	0.151947	0.0996213	0.996403	0.0822447	0.996403
Early hours (up before 5am)	0.726747	0.1	0.0157223	0.151947	0.0996213	0.996403	0.0822447	0.996403
Early hours (up before 5am)	0.726747	0.15	0.0157223	0.151947	0.0996213	0.996403	0.0822447	0.996403
Early hours (up before 5am)	0.726747	0.2	0.0157223	0.151947	0.0996213	0.996403	0.0822447	0.996403
Early hours (up before 5am)	0.726747	0.25	0.0157223	0.151947	0.0996213	0.996403	0.0822447	0.996403
Early hours (up before 5am)	0.726747	0.3	0.0157223	0.151947	0.0996213	0.996403	0.0822447	0.996403
Early hours (up before 5am)	0.726747	0.35	0.0157223	0.151947	0.0996213	0.996403	0.0822447	0.996403
Early hours (up before 5am)	0.726747	0.4	0.0157223	0.151947	0.0996213	0.996403	0.0822447	0.996403
Sleepless nights	0.757169	0.6	0.0769682	0.241524	0.298954	0.989418	0.137551	0.989418	*
Sleepless nights	0.757169	0.65	0.0769682	0.241524	0.298954	0.989418	0.137551	0.989418
Sleepless nights	0.757169	0.7	0.0769682	0.241524	0.298954	0.989418	0.137551	0.989418
Sleepless nights	0.757169	0.75	0.0769682	0.241524	0.298954	0.989418	0.137551	0.989418
Sleepless nights	0.757169	0.8	0.0769682	0.241524	0.298954	0.989418	0.137551	0.989418
Sleepless nights	0.757169	0.85	0.0769682	0.241524	0.298954	0.989418	0.137551	0.989418
Sleepless nights	0.757169	0.9	0.0769682	0.241524	0.298954	0.989418	0.137551	0.989418
Sleepless nights	0.757169	0.95	0.0769682	0.241524	0.298954	0.989418	0.137551	0.989418
Sleepless nights	0.757169	1	0.0769682	0.241524	0.298954	0.989418	0.137551	0.989418
Sleepless nights	0.757169	0.45	0.07092	0.237042	0.279223	0.992063	0.134602	0.992063
Sleepless nights	0.757169	0.5	0.07092	0.237042	0.279223	0.992063	0.134602	0.992063
Sleepless nights	0.757169	0.55	0.07092	0.237042	0.279223	0.992063	0.134602	0.992063
Sleepless nights	0.757169	0.3	0.0498924	0.221304	0.211958	0.992063	0.124543	0.992063
Sleepless nights	0.757169	0.35	0.0498924	0.221304	0.211958	0.992063	0.124543	0.992063
Sleepless nights	0.757169	0.4	0.0498924	0.221304	0.211958	0.992063	0.124543	0.992063
Sleepless nights	0.757169	0.05	0.0354835	0.210556	0.160239	0.992063	0.117776	0.992063
Sleepless nights	0.757169	0.1	0.0354835	0.210556	0.160239	0.992063	0.117776	0.992063
Sleepless nights	0.757169	0.15	0.0354835	0.210556	0.160239	0.992063	0.117776	0.992063
Sleepless nights	0.757169	0.2	0.0354835	0.210556	0.160239	0.992063	0.117776	0.992063
Sleepless nights	0.757169	0.25	0.0354835	0.210556	0.160239	0.992063	0.117776	0.992063
Long working hours (>10h)	0.698625	-	-	-	-	-	-	-	*
Weekly rest < 48h consecutive	0.641111	-	-	-	-	-	-	-	*
Shift work	0.794318	0.45	0.116988	0.415674	0.241736	0.993671	0.262805	0.993671	*
Shift work	0.794318	0.5	0.116988	0.415674	0.241736	0.993671	0.262805	0.993671
Shift work	0.794318	0.55	0.116988	0.415674	0.241736	0.993671	0.262805	0.993671
Shift work	0.794318	0.6	0.116988	0.415674	0.241736	0.993671	0.262805	0.993671
Shift work	0.794318	0.65	0.116988	0.415674	0.241736	0.993671	0.262805	0.993671
Shift work	0.794318	0.7	0.116988	0.415674	0.241736	0.993671	0.262805	0.993671
Shift work	0.794318	0.75	0.116988	0.415674	0.241736	0.993671	0.262805	0.993671
Shift work	0.794318	0.8	0.116988	0.415674	0.241736	0.993671	0.262805	0.993671
Shift work	0.794318	0.85	0.116988	0.415674	0.241736	0.993671	0.262805	0.993671
Shift work	0.794318	0.9	0.116988	0.415674	0.241736	0.993671	0.262805	0.993671
Shift work	0.794318	0.95	0.116988	0.415674	0.241736	0.993671	0.262805	0.993671
Shift work	0.794318	1	0.116988	0.415674	0.241736	0.993671	0.262805	0.993671
Shift work	0.794318	0.05	0.0743708	0.392323	0.161501	0.996203	0.244258	0.996203
Shift work	0.794318	0.1	0.0743708	0.392323	0.161501	0.996203	0.244258	0.996203
Shift work	0.794318	0.15	0.0743708	0.392323	0.161501	0.996203	0.244258	0.996203
Shift work	0.794318	0.2	0.0743708	0.392323	0.161501	0.996203	0.244258	0.996203
Shift work	0.794318	0.25	0.0743708	0.392323	0.161501	0.996203	0.244258	0.996203
Shift work	0.794318	0.3	0.0743708	0.392323	0.161501	0.996203	0.244258	0.996203
Shift work	0.794318	0.35	0.0743708	0.392323	0.161501	0.996203	0.244258	0.996203
Shift work	0.794318	0.4	0.0743708	0.392323	0.161501	0.996203	0.244258	0.996203
Saturday work (more than one in two)	0.695958	-	-	-	-	-	-	-	*
Sunday work (more than one in two)	0.793772	0.95	0.04154	0.299261	0.122045	0.998299	0.176012	0.998299	*
Sunday work (more than one in two)	0.793772	1	0.04154	0.299261	0.122045	0.998299	0.176012	0.998299
Sunday work (more than one in two)	0.793772	0.6	0.0309507	0.292549	0.0932907	0.998299	0.171387	0.998299
Sunday work (more than one in two)	0.793772	0.65	0.0309507	0.292549	0.0932907	0.998299	0.171387	0.998299
Sunday work (more than one in two)	0.793772	0.7	0.0309507	0.292549	0.0932907	0.998299	0.171387	0.998299
Sunday work (more than one in two)	0.793772	0.75	0.0309507	0.292549	0.0932907	0.998299	0.171387	0.998299
Sunday work (more than one in two)	0.793772	0.8	0.0309507	0.292549	0.0932907	0.998299	0.171387	0.998299
Sunday work (more than one in two)	0.793772	0.85	0.0309507	0.292549	0.0932907	0.998299	0.171387	0.998299
Sunday work (more than one in two)	0.793772	0.9	0.0309507	0.292549	0.0932907	0.998299	0.171387	0.998299
Sunday work (more than one in two)	0.793772	0.45	0.0232404	0.287675	0.0715655	0.998299	0.16805	0.998299
Sunday work (more than one in two)	0.793772	0.5	0.0232404	0.287675	0.0715655	0.998299	0.16805	0.998299
Sunday work (more than one in two)	0.793772	0.55	0.0232404	0.287675	0.0715655	0.998299	0.16805	0.998299
Sunday work (more than one in two)	0.793772	0.05	0.00192803	0.274318	0.00607029	1	0.158962	1
Sunday work (more than one in two)	0.793772	0.1	0.00192803	0.274318	0.00607029	1	0.158962	1
Sunday work (more than one in two)	0.793772	0.15	0.00192803	0.274318	0.00607029	1	0.158962	1
Sunday work (more than one in two)	0.793772	0.2	0.00192803	0.274318	0.00607029	1	0.158962	1
Sunday work (more than one in two)	0.793772	0.25	0.00192803	0.274318	0.00607029	1	0.158962	1
Sunday work (more than one in two)	0.793772	0.3	0.00192803	0.274318	0.00607029	1	0.158962	1
Sunday work (more than one in two)	0.793772	0.35	0.00192803	0.274318	0.00607029	1	0.158962	1
Sunday work (more than one in two)	0.793772	0.4	0.00192803	0.274318	0.00607029	1	0.158962	1
Time-constrained job	0.685221	0.85	0.00951216	0.0586361	0.184807	0.968421	0.0302333	0.968421	*
Time-constrained job	0.685221	0.9	0.00951216	0.0586361	0.184807	0.968421	0.0302333	0.968421
Time-constrained job	0.685221	0.95	0.00951216	0.0586361	0.184807	0.968421	0.0302333	0.968421
Time-constrained job	0.685221	1	0.00951216	0.0586361	0.184807	0.968421	0.0302333	0.968421
Time-constrained job	0.685221	0.6	0.00633109	0.0556901	0.13895	0.968421	0.0286694	0.968421
Time-constrained job	0.685221	0.65	0.00633109	0.0556901	0.13895	0.968421	0.0286694	0.968421
Time-constrained job	0.685221	0.7	0.00633109	0.0556901	0.13895	0.968421	0.0286694	0.968421
Time-constrained job	0.685221	0.75	0.00633109	0.0556901	0.13895	0.968421	0.0286694	0.968421
Time-constrained job	0.685221	0.8	0.00633109	0.0556901	0.13895	0.968421	0.0286694	0.968421
Time-constrained job	0.685221	0.55	0.00461615	0.054117	0.102486	0.978947	0.0278276	0.978947
Time-constrained job	0.685221	0.3	0.00367297	0.0532578	0.0770718	0.989474	0.0273654	0.989474
Time-constrained job	0.685221	0.35	0.00367297	0.0532578	0.0770718	0.989474	0.0273654	0.989474
Time-constrained job	0.685221	0.4	0.00367297	0.0532578	0.0770718	0.989474	0.0273654	0.989474
Time-constrained job	0.685221	0.45	0.00367297	0.0532578	0.0770718	0.989474	0.0273654	0.989474
Time-constrained job	0.685221	0.5	0.00367297	0.0532578	0.0770718	0.989474	0.0273654	0.989474
Time-constrained job	0.685221	0.05	0.00164602	0.0513802	0.0414365	0.989474	0.0263749	0.989474
Time-constrained job	0.685221	0.1	0.00164602	0.0513802	0.0414365	0.989474	0.0263749	0.989474
Time-constrained job	0.685221	0.15	0.00164602	0.0513802	0.0414365	0.989474	0.0263749	0.989474
Time-constrained job	0.685221	0.2	0.00164602	0.0513802	0.0414365	0.989474	0.0263749	0.989474
Time-constrained job	0.685221	0.25	0.00164602	0.0513802	0.0414365	0.989474	0.0263749	0.989474
Repetitive work	0.738454	-	-	-	-	-	-	-	*
Physically difficult work	0.762047	0.85	0.0165557	0.339228	0.0408646	1	0.204259	1	*
Physically difficult work	0.762047	0.9	0.0165557	0.339228	0.0408646	1	0.204259	1
Physically difficult work	0.762047	0.95	0.0165557	0.339228	0.0408646	1	0.204259	1
Physically difficult work	0.762047	1	0.0165557	0.339228	0.0408646	1	0.204259	1
Physically difficult work	0.762047	0.05	0.00975125	0.335404	0.0243161	1	0.201493	1
Physically difficult work	0.762047	0.1	0.00975125	0.335404	0.0243161	1	0.201493	1
Physically difficult work	0.762047	0.15	0.00975125	0.335404	0.0243161	1	0.201493	1
Physically difficult work	0.762047	0.2	0.00975125	0.335404	0.0243161	1	0.201493	1
Physically difficult work	0.762047	0.25	0.00975125	0.335404	0.0243161	1	0.201493	1
Physically difficult work	0.762047	0.3	0.00975125	0.335404	0.0243161	1	0.201493	1
Physically difficult work	0.762047	0.35	0.00975125	0.335404	0.0243161	1	0.201493	1
Physically difficult work	0.762047	0.4	0.00975125	0.335404	0.0243161	1	0.201493	1
Physically difficult work	0.762047	0.45	0.00975125	0.335404	0.0243161	1	0.201493	1
Physically difficult work	0.762047	0.5	0.00975125	0.335404	0.0243161	1	0.201493	1
Physically difficult work	0.762047	0.55	0.00975125	0.335404	0.0243161	1	0.201493	1
Physically difficult work	0.762047	0.6	0.00975125	0.335404	0.0243161	1	0.201493	1
Physically difficult work	0.762047	0.65	0.00975125	0.335404	0.0243161	1	0.201493	1
Physically difficult work	0.762047	0.7	0.00975125	0.335404	0.0243161	1	0.201493	1
Physically difficult work	0.762047	0.75	0.00975125	0.335404	0.0243161	1	0.201493	1
Physically difficult work	0.762047	0.8	0.00975125	0.335404	0.0243161	1	0.201493	1
Physical effort at work	0.85573	0.6	0.0428172	0.58704	0.0526561	1	0.415469	1	*
Physical effort at work	0.85573	0.65	0.0428172	0.58704	0.0526561	1	0.415469	1
Physical effort at work	0.85573	0.7	0.0428172	0.58704	0.0526561	1	0.415469	1
Physical effort at work	0.85573	0.75	0.0428172	0.58704	0.0526561	1	0.415469	1
Physical effort at work	0.85573	0.8	0.0428172	0.58704	0.0526561	1	0.415469	1
Physical effort at work	0.85573	0.85	0.0428172	0.58704	0.0526561	1	0.415469	1
Physical effort at work	0.85573	0.9	0.0428172	0.58704	0.0526561	1	0.415469	1
Physical effort at work	0.85573	0.95	0.0428172	0.58704	0.0526561	1	0.415469	1
Physical effort at work	0.85573	1	0.0428172	0.58704	0.0526561	1	0.415469	1
Physical effort at work	0.85573	0.05	0.0161891	0.57881	0.0200373	1	0.407272	1
Physical effort at work	0.85573	0.1	0.0161891	0.57881	0.0200373	1	0.407272	1
Physical effort at work	0.85573	0.15	0.0161891	0.57881	0.0200373	1	0.407272	1
Physical effort at work	0.85573	0.2	0.0161891	0.57881	0.0200373	1	0.407272	1
Physical effort at work	0.85573	0.25	0.0161891	0.57881	0.0200373	1	0.407272	1
Physical effort at work	0.85573	0.3	0.0161891	0.57881	0.0200373	1	0.407272	1
Physical effort at work	0.85573	0.35	0.0161891	0.57881	0.0200373	1	0.407272	1
Physical effort at work	0.85573	0.4	0.0161891	0.57881	0.0200373	1	0.407272	1
Physical effort at work	0.85573	0.45	0.0161891	0.57881	0.0200373	1	0.407272	1
Physical effort at work	0.85573	0.5	0.0161891	0.57881	0.0200373	1	0.407272	1
Physical effort at work	0.85573	0.55	0.0161891	0.57881	0.0200373	1	0.407272	1
Carry heavy loads	0.769928	0.85	0.0315513	0.421641	0.0610022	0.998941	0.267215	0.998941	*
Carry heavy loads	0.769928	0.9	0.0315513	0.421641	0.0610022	0.998941	0.267215	0.998941
Carry heavy loads	0.769928	0.95	0.0315513	0.421641	0.0610022	0.998941	0.267215	0.998941
Carry heavy loads	0.769928	1	0.0315513	0.421641	0.0610022	0.998941	0.267215	0.998941
Carry heavy loads	0.769928	0.6	0.0216021	0.416888	0.0424837	0.998941	0.263408	0.998941
Carry heavy loads	0.769928	0.65	0.0216021	0.416888	0.0424837	0.998941	0.263408	0.998941
Carry heavy loads	0.769928	0.7	0.0216021	0.416888	0.0424837	0.998941	0.263408	0.998941
Carry heavy loads	0.769928	0.75	0.0216021	0.416888	0.0424837	0.998941	0.263408	0.998941
Carry heavy loads	0.769928	0.8	0.0216021	0.416888	0.0424837	0.998941	0.263408	0.998941
Carry heavy loads (>25kg)	0.832416	0.85	0.0820231	0.297232	0.246531	0.99798	0.17462	0.99798	*
Carry heavy loads (>25kg)	0.832416	0.9	0.0820231	0.297232	0.246531	0.99798	0.17462	0.99798
Carry heavy loads (>25kg)	0.832416	0.95	0.0820231	0.297232	0.246531	0.99798	0.17462	0.99798
Carry heavy loads (>25kg)	0.832416	1	0.0820231	0.297232	0.246531	0.99798	0.17462	0.99798
Carry heavy loads (>25kg)	0.832416	0.55	0.062636	0.284156	0.195224	1	0.165607	1
Carry heavy loads (>25kg)	0.832416	0.6	0.062636	0.284156	0.195224	1	0.165607	1
Carry heavy loads (>25kg)	0.832416	0.65	0.062636	0.284156	0.195224	1	0.165607	1
Carry heavy loads (>25kg)	0.832416	0.7	0.062636	0.284156	0.195224	1	0.165607	1
Carry heavy loads (>25kg)	0.832416	0.75	0.062636	0.284156	0.195224	1	0.165607	1
Carry heavy loads (>25kg)	0.832416	0.8	0.062636	0.284156	0.195224	1	0.165607	1
Carry heavy loads (>25kg)	0.832416	0.05	0.0405248	0.269241	0.132946	1	0.155563	1
Carry heavy loads (>25kg)	0.832416	0.1	0.0405248	0.269241	0.132946	1	0.155563	1
Carry heavy loads (>25kg)	0.832416	0.15	0.0405248	0.269241	0.132946	1	0.155563	1
Carry heavy loads (>25kg)	0.832416	0.2	0.0405248	0.269241	0.132946	1	0.155563	1
Carry heavy loads (>25kg)	0.832416	0.25	0.0405248	0.269241	0.132946	1	0.155563	1
Carry heavy loads (>25kg)	0.832416	0.3	0.0405248	0.269241	0.132946	1	0.155563	1
Carry heavy loads (>25kg)	0.832416	0.35	0.0405248	0.269241	0.132946	1	0.155563	1
Carry heavy loads (>25kg)	0.832416	0.4	0.0405248	0.269241	0.132946	1	0.155563	1
Carry heavy loads (>25kg)	0.832416	0.45	0.0405248	0.269241	0.132946	1	0.155563	1
Carry heavy loads (>25kg)	0.832416	0.5	0.0405248	0.269241	0.132946	1	0.155563	1
Arms above shoulder	0.724407	0.95	0.0188925	0.188638	0.0993658	0.991429	0.104236	0.991429	*
Arms above shoulder	0.724407	1	0.0188925	0.188638	0.0993658	0.991429	0.104236	0.991429
Arms above shoulder	0.724407	0.7	0.0175072	0.187685	0.0878889	0.997143	0.103592	0.997143
Arms above shoulder	0.724407	0.75	0.0175072	0.187685	0.0878889	0.997143	0.103592	0.997143
Arms above shoulder	0.724407	0.8	0.0175072	0.187685	0.0878889	0.997143	0.103592	0.997143
Arms above shoulder	0.724407	0.85	0.0175072	0.187685	0.0878889	0.997143	0.103592	0.997143
Arms above shoulder	0.724407	0.9	0.0175072	0.187685	0.0878889	0.997143	0.103592	0.997143
Arms above shoulder	0.724407	0.55	0.0140728	0.185136	0.0694654	1	0.102011	1
Arms above shoulder	0.724407	0.6	0.0140728	0.185136	0.0694654	1	0.102011	1
Arms above shoulder	0.724407	0.65	0.0140728	0.185136	0.0694654	1	0.102011	1
Arms above shoulder	0.724407	0.45	0.00886733	0.181206	0.0446995	1	0.0996299	1
Arms above shoulder	0.724407	0.5	0.00886733	0.181206	0.0446995	1	0.0996299	1
Arms above shoulder	0.724407	0.05	0.00121897	0.175439	0.00634249	1	0.0961538	1
Arms above shoulder	0.724407	0.1	0.00121897	0.175439	0.00634249	1	0.0961538	1
Arms above shoulder	0.724407	0.15	0.00121897	0.175439	0.00634249	1	0.0961538	1
Arms above shoulder	0.724407	0.2	0.00121897	0.175439	0.00634249	1	0.0961538	1
Arms above shoulder	0.724407	0.25	0.00121897	0.175439	0.00634249	1	0.0961538	1
Arms above shoulder	0.724407	0.3	0.00121897	0.175439	0.00634249	1	0.0961538	1
Arms above shoulder	0.724407	0.35	0.00121897	0.175439	0.00634249	1	0.0961538	1
Arms above shoulder	0.724407	0.4	0.00121897	0.175439	0.00634249	1	0.0961538	1
Kneel or squat	0.776558	0.05	0.0178897	0.51991	0.0256942	1	0.351269	1	*
Kneel or squat	0.776558	0.1	0.0178897	0.51991	0.0256942	1	0.351269	1
Kneel or squat	0.776558	0.15	0.0178897	0.51991	0.0256942	1	0.351269	1
Kneel or squat	0.776558	0.2	0.0178897	0.51991	0.0256942	1	0.351269	1
Kneel or squat	0.776558	0.25	0.0178897	0.51991	0.0256942	1	0.351269	1
Kneel or squat	0.776558	0.3	0.0178897	0.51991	0.0256942	1	0.351269	1
Kneel or squat	0.776558	0.35	0.0178897	0.51991	0.0256942	1	0.351269	1
Kneel or squat	0.776558	0.4	0.0178897	0.51991	0.0256942	1	0.351269	1
Kneel or squat	0.776558	0.45	0.0178897	0.51991	0.0256942	1	0.351269	1
Kneel or squat	0.776558	0.5	0.0178897	0.51991	0.0256942	1	0.351269	1
Kneel or squat	0.776558	0.55	0.0178897	0.51991	0.0256942	1	0.351269	1
Kneel or squat	0.776558	0.6	0.0178897	0.51991	0.0256942	1	0.351269	1
Kneel or squat	0.776558	0.65	0.0178897	0.51991	0.0256942	1	0.351269	1
Kneel or squat	0.776558	0.7	0.0178897	0.51991	0.0256942	1	0.351269	1
Kneel or squat	0.776558	0.75	0.0178897	0.51991	0.0256942	1	0.351269	1
Kneel or squat	0.776558	0.8	0.0178897	0.51991	0.0256942	1	0.351269	1
Kneel or squat	0.776558	0.85	0.0178897	0.51991	0.0256942	1	0.351269	1
Kneel or squat	0.776558	0.9	0.0178897	0.51991	0.0256942	1	0.351269	1
Kneel or squat	0.776558	0.95	0.0178897	0.51991	0.0256942	1	0.351269	1
Kneel or squat	0.776558	1	0.0178897	0.51991	0.0256942	1	0.351269	1
Intense physical effort (Borg)	0.803784	-	-	-	-	-	-	-	*
Noise pollution	0.684175	0.7	0.00818993	0.168167	0.0477032	0.996951	0.0918281	0.996951	*
Noise pollution	0.684175	0.75	0.00818993	0.168167	0.0477032	0.996951	0.0918281	0.996951
Noise pollution	0.684175	0.8	0.00818993	0.168167	0.0477032	0.996951	0.0918281	0.996951
Noise pollution	0.684175	0.85	0.00818993	0.168167	0.0477032	0.996951	0.0918281	0.996951
Noise pollution	0.684175	0.9	0.00818993	0.168167	0.0477032	0.996951	0.0918281	0.996951
Noise pollution	0.684175	0.95	0.00818993	0.168167	0.0477032	0.996951	0.0918281	0.996951
Noise pollution	0.684175	1	0.00818993	0.168167	0.0477032	0.996951	0.0918281	0.996951
Noise pollution	0.684175	0.05	0.00482684	0.165615	0.0267962	1	0.0902835	1
Noise pollution	0.684175	0.1	0.00482684	0.165615	0.0267962	1	0.0902835	1
Noise pollution	0.684175	0.15	0.00482684	0.165615	0.0267962	1	0.0902835	1
Noise pollution	0.684175	0.2	0.00482684	0.165615	0.0267962	1	0.0902835	1
Noise pollution	0.684175	0.25	0.00482684	0.165615	0.0267962	1	0.0902835	1
Noise pollution	0.684175	0.3	0.00482684	0.165615	0.0267962	1	0.0902835	1
Noise pollution	0.684175	0.35	0.00482684	0.165615	0.0267962	1	0.0902835	1
Noise pollution	0.684175	0.4	0.00482684	0.165615	0.0267962	1	0.0902835	1
Noise pollution	0.684175	0.45	0.00482684	0.165615	0.0267962	1	0.0902835	1
Noise pollution	0.684175	0.5	0.00482684	0.165615	0.0267962	1	0.0902835	1
Noise pollution	0.684175	0.55	0.00482684	0.165615	0.0267962	1	0.0902835	1
Noise pollution	0.684175	0.6	0.00482684	0.165615	0.0267962	1	0.0902835	1
Noise pollution	0.684175	0.65	0.00482684	0.165615	0.0267962	1	0.0902835	1
Noise pollution (material)	0.807175	0.85	0.0219901	0.138872	0.16681	0.979079	0.0747365	0.979079	*
Noise pollution (material)	0.807175	0.9	0.0219901	0.138872	0.16681	0.979079	0.0747365	0.979079
Noise pollution (material)	0.807175	0.95	0.0219901	0.138872	0.16681	0.979079	0.0747365	0.979079
Noise pollution (material)	0.807175	1	0.0219901	0.138872	0.16681	0.979079	0.0747365	0.979079
Noise pollution (material)	0.807175	0.7	0.0181228	0.135778	0.132873	0.991632	0.0728782	0.991632
Noise pollution (material)	0.807175	0.75	0.0181228	0.135778	0.132873	0.991632	0.0728782	0.991632
Noise pollution (material)	0.807175	0.8	0.0181228	0.135778	0.132873	0.991632	0.0728782	0.991632
Noise pollution (material)	0.807175	0.6	0.0122018	0.130913	0.0914582	0.995816	0.0700618	0.995816
Noise pollution (material)	0.807175	0.65	0.0122018	0.130913	0.0914582	0.995816	0.0700618	0.995816
Noise pollution (material)	0.807175	0.55	0.0101623	0.129259	0.0739143	1	0.0690951	1
Noise pollution (material)	0.807175	0.05	0.00608626	0.125889	0.0454415	1	0.0671726	1
Noise pollution (material)	0.807175	0.1	0.00608626	0.125889	0.0454415	1	0.0671726	1
Noise pollution (material)	0.807175	0.15	0.00608626	0.125889	0.0454415	1	0.0671726	1
Noise pollution (material)	0.807175	0.2	0.00608626	0.125889	0.0454415	1	0.0671726	1
Noise pollution (material)	0.807175	0.25	0.00608626	0.125889	0.0454415	1	0.0671726	1
Noise pollution (material)	0.807175	0.3	0.00608626	0.125889	0.0454415	1	0.0671726	1
Noise pollution (material)	0.807175	0.35	0.00608626	0.125889	0.0454415	1	0.0671726	1
Noise pollution (material)	0.807175	0.4	0.00608626	0.125889	0.0454415	1	0.0671726	1
Noise pollution (material)	0.807175	0.45	0.00608626	0.125889	0.0454415	1	0.0671726	1
Noise pollution (material)	0.807175	0.5	0.00608626	0.125889	0.0454415	1	0.0671726	1
Radiation	0.818056	0.95	0.0333922	0.256536	0.119148	0.995772	0.147234	0.995772	*
Radiation	0.818056	1	0.0333922	0.256536	0.119148	0.995772	0.147234	0.995772
Radiation	0.818056	0.85	0.0229146	0.249404	0.0852438	0.995772	0.142554	0.995772
Radiation	0.818056	0.9	0.0229146	0.249404	0.0852438	0.995772	0.142554	0.995772
Radiation	0.818056	0.05	0.0126652	0.242564	0.0461737	1	0.138022	1
Radiation	0.818056	0.1	0.0126652	0.242564	0.0461737	1	0.138022	1
Radiation	0.818056	0.15	0.0126652	0.242564	0.0461737	1	0.138022	1
Radiation	0.818056	0.2	0.0126652	0.242564	0.0461737	1	0.138022	1
Radiation	0.818056	0.25	0.0126652	0.242564	0.0461737	1	0.138022	1
Radiation	0.818056	0.3	0.0126652	0.242564	0.0461737	1	0.138022	1
Radiation	0.818056	0.35	0.0126652	0.242564	0.0461737	1	0.138022	1
Radiation	0.818056	0.4	0.0126652	0.242564	0.0461737	1	0.138022	1
Radiation	0.818056	0.45	0.0126652	0.242564	0.0461737	1	0.138022	1
Radiation	0.818056	0.5	0.0126652	0.242564	0.0461737	1	0.138022	1
Radiation	0.818056	0.55	0.0126652	0.242564	0.0461737	1	0.138022	1
Radiation	0.818056	0.6	0.0126652	0.242564	0.0461737	1	0.138022	1
Radiation	0.818056	0.65	0.0126652	0.242564	0.0461737	1	0.138022	1
Radiation	0.818056	0.7	0.0126652	0.242564	0.0461737	1	0.138022	1
Radiation	0.818056	0.75	0.0126652	0.242564	0.0461737	1	0.138022	1
Radiation	0.818056	0.8	0.0126652	0.242564	0.0461737	1	0.138022	1
Formaldehyde	0.830311	0.95	0.0221261	0.0784167	0.294303	0.972222	0.040856	0.972222	*
Formaldehyde	0.830311	1	0.0221261	0.0784167	0.294303	0.972222	0.040856	0.972222
Formaldehyde	0.830311	0.7	0.0187143	0.0752958	0.262525	0.972222	0.0391645	0.972222
Formaldehyde	0.830311	0.75	0.0187143	0.0752958	0.262525	0.972222	0.0391645	0.972222
Formaldehyde	0.830311	0.8	0.0187143	0.0752958	0.262525	0.972222	0.0391645	0.972222
Formaldehyde	0.830311	0.85	0.0187143	0.0752958	0.262525	0.972222	0.0391645	0.972222
Formaldehyde	0.830311	0.9	0.0187143	0.0752958	0.262525	0.972222	0.0391645	0.972222
Formaldehyde	0.830311	0.6	0.0177541	0.0744382	0.24592	0.981481	0.0386861	0.981481
Formaldehyde	0.830311	0.65	0.0177541	0.0744382	0.24592	0.981481	0.0386861	0.981481
Formaldehyde	0.830311	0.3	0.0164197	0.0732375	0.225021	0.990741	0.0380242	0.990741
Formaldehyde	0.830311	0.35	0.0164197	0.0732375	0.225021	0.990741	0.0380242	0.990741
Formaldehyde	0.830311	0.4	0.0164197	0.0732375	0.225021	0.990741	0.0380242	0.990741
Formaldehyde	0.830311	0.45	0.0164197	0.0732375	0.225021	0.990741	0.0380242	0.990741
Formaldehyde	0.830311	0.5	0.0164197	0.0732375	0.225021	0.990741	0.0380242	0.990741
Formaldehyde	0.830311	0.55	0.0164197	0.0732375	0.225021	0.990741	0.0380242	0.990741
Formaldehyde	0.830311	0.05	0.0096016	0.0670183	0.139135	1	0.0346709	1
Formaldehyde	0.830311	0.1	0.0096016	0.0670183	0.139135	1	0.0346709	1
Formaldehyde	0.830311	0.15	0.0096016	0.0670183	0.139135	1	0.0346709	1
Formaldehyde	0.830311	0.2	0.0096016	0.0670183	0.139135	1	0.0346709	1
Formaldehyde	0.830311	0.25	0.0096016	0.0670183	0.139135	1	0.0346709	1
Infectious risks	0.632272	-	-	-	-	-	-	-	*
Live or dead animals	0.695532	0.6	0.0032726	0.0768176	0.0478347	0.992908	0.0399543	0.992908	*
Live or dead animals	0.695532	0.65	0.0032726	0.0768176	0.0478347	0.992908	0.0399543	0.992908
Live or dead animals	0.695532	0.7	0.0032726	0.0768176	0.0478347	0.992908	0.0399543	0.992908
Live or dead animals	0.695532	0.75	0.0032726	0.0768176	0.0478347	0.992908	0.0399543	0.992908
Live or dead animals	0.695532	0.8	0.0032726	0.0768176	0.0478347	0.992908	0.0399543	0.992908
Live or dead animals	0.695532	0.85	0.0032726	0.0768176	0.0478347	0.992908	0.0399543	0.992908
Live or dead animals	0.695532	0.9	0.0032726	0.0768176	0.0478347	0.992908	0.0399543	0.992908
Live or dead animals	0.695532	0.95	0.0032726	0.0768176	0.0478347	0.992908	0.0399543	0.992908
Live or dead animals	0.695532	1	0.0032726	0.0768176	0.0478347	0.992908	0.0399543	0.992908
Live or dead animals	0.695532	0.45	0.00227667	0.0759494	0.0288706	1	0.0394737	1
Live or dead animals	0.695532	0.5	0.00227667	0.0759494	0.0288706	1	0.0394737	1
Live or dead animals	0.695532	0.55	0.00227667	0.0759494	0.0288706	1	0.0394737	1
Effort-reward imbalance	0.622987	-	-	-	-	-	-	-	*

## Sheet: A2_C_Performance_AlternativeJEM
Alternative JEM
Exposure	AUC	Threshold	Kappa	F1	Specificity	Sensitivity	Precision	Recall	Optimal
Late hours (bedtime after midnight)	0.764358	0.05	0.107894	0.299197	0.344208	0.970684	0.176855	0.970684
Late hours (bedtime after midnight)	0.764358	0.1	0.160602	0.332284	0.518676	0.859935	0.205928	0.859935
Late hours (bedtime after midnight)	0.764358	0.15	0.222979	0.369818	0.680378	0.726384	0.248053	0.726384	*
Late hours (bedtime after midnight)	0.764358	0.2	0.212925	0.326301	0.86383	0.37785	0.287129	0.37785
Late hours (bedtime after midnight)	0.764358	0.25	0.214607	0.307958	0.913948	0.289902	0.328413	0.289902
Late hours (bedtime after midnight)	0.764358	0.3	0.15357	0.223684	0.953664	0.166124	0.342282	0.166124
Late hours (bedtime after midnight)	0.764358	0.35	0.0897813	0.132626	0.978723	0.0814332	0.357143	0.0814332
Late hours (bedtime after midnight)	0.764358	0.4	0.0753476	0.107042	0.986288	0.0618893	0.395833	0.0618893
Late hours (bedtime after midnight)	0.764358	0.45	0.0753476	0.107042	0.986288	0.0618893	0.395833	0.0618893
Early hours (up before 5am)	0.740057	0.05	0.0888761	0.231293	0.3945	0.940092	0.131868	0.940092
Early hours (up before 5am)	0.740057	0.1	0.115098	0.249832	0.51037	0.857143	0.146226	0.857143
Early hours (up before 5am)	0.740057	0.15	0.152369	0.275087	0.648332	0.732719	0.169329	0.732719	*
Early hours (up before 5am)	0.740057	0.2	0.0456274	0.059322	0.99459	0.0322581	0.368421	0.0322581
Early hours (up before 5am)	0.740057	0.25	0.040669	0.0517241	0.995942	0.0276498	0.4	0.0276498
Early hours (up before 5am)	0.740057	0.3	0.0383503	0.0444444	0.998647	0.0230415	0.625	0.0230415
Early hours (up before 5am)	0.740057	0.35	0.0383503	0.0444444	0.998647	0.0230415	0.625	0.0230415
Early hours (up before 5am)	0.740057	0.4	0.0383503	0.0444444	0.998647	0.0230415	0.625	0.0230415
Early hours (up before 5am)	0.740057	0.45	0.0383503	0.0444444	0.998647	0.0230415	0.625	0.0230415
Early hours (up before 5am)	0.740057	0.5	0.0383503	0.0444444	0.998647	0.0230415	0.625	0.0230415
Sleepless nights	0.762763	0.05	0.112386	0.293873	0.368273	0.96587	0.173301	0.96587
Sleepless nights	0.762763	0.1	0.131771	0.306111	0.443145	0.914676	0.183813	0.914676
Sleepless nights	0.762763	0.15	0.174025	0.331673	0.588676	0.795222	0.209532	0.795222
Sleepless nights	0.762763	0.2	0.216754	0.351325	0.744034	0.610922	0.246556	0.610922	*
Sleepless nights	0.762763	0.25	0.219356	0.337165	0.832475	0.450512	0.269388	0.450512
Sleepless nights	0.762763	0.3	0.161791	0.236559	0.94525	0.187713	0.319767	0.187713
Sleepless nights	0.762763	0.35	0.150896	0.201031	0.973795	0.133106	0.410526	0.133106
Sleepless nights	0.762763	0.4	0.150896	0.201031	0.973795	0.133106	0.410526	0.133106
Sleepless nights	0.762763	0.45	0.12268	0.15864	0.985026	0.0955631	0.466667	0.0955631
Sleepless nights	0.762763	0.5	0.12268	0.15864	0.985026	0.0955631	0.466667	0.0955631
Sleepless nights	0.762763	0.55	0.100355	0.129794	0.988769	0.0750853	0.478261	0.0750853
Long working hours (>10h)	0.7442	0.05	0.0821547	0.452099	0.153504	0.992126	0.292751	0.992126
Long working hours (>10h)	0.7442	0.1	0.152162	0.482179	0.299221	0.948031	0.323308	0.948031
Long working hours (>10h)	0.7442	0.15	0.209596	0.506407	0.413237	0.902362	0.351966	0.902362
Long working hours (>10h)	0.7442	0.2	0.235374	0.516729	0.465517	0.875591	0.366513	0.875591
Long working hours (>10h)	0.7442	0.25	0.282693	0.517343	0.651835	0.692913	0.412758	0.692913
Long working hours (>10h)	0.7442	0.3	0.305018	0.51493	0.730812	0.611024	0.444954	0.611024	*
Long working hours (>10h)	0.7442	0.35	0.323165	0.50753	0.802002	0.530709	0.486291	0.530709
Long working hours (>10h)	0.7442	0.4	0.30767	0.474087	0.853726	0.43937	0.51476	0.43937
Long working hours (>10h)	0.7442	0.45	0.272106	0.42315	0.89099	0.351181	0.53222	0.351181
Long working hours (>10h)	0.7442	0.5	0.20602	0.33657	0.92436	0.245669	0.534247	0.245669
Long working hours (>10h)	0.7442	0.55	0.161542	0.276423	0.940489	0.187402	0.526549	0.187402
Long working hours (>10h)	0.7442	0.6	0.0773367	0.122682	0.987208	0.0677165	0.651515	0.0677165
Long working hours (>10h)	0.7442	0.65	0.0619173	0.0989811	0.989989	0.0535433	0.653846	0.0535433
Long working hours (>10h)	0.7442	0.7	0.00300205	0.00625978	0.998888	0.00314961	0.5	0.00314961
Weekly rest < 48h consecutive	0.643604	0.05	0.0492308	0.327216	0.135244	0.992891	0.195886	0.992891
Weekly rest < 48h consecutive	0.643604	0.1	0.0708873	0.338123	0.223731	0.947867	0.205761	0.947867
Weekly rest < 48h consecutive	0.643604	0.15	0.0960827	0.344967	0.389643	0.808057	0.219293	0.808057
Weekly rest < 48h consecutive	0.643604	0.2	0.11205	0.347021	0.493715	0.7109	0.229533	0.7109	*
Weekly rest < 48h consecutive	0.643604	0.25	0.10574	0.260766	0.846657	0.258294	0.263285	0.258294
Weekly rest < 48h consecutive	0.643604	0.3	0.055214	0.128913	0.956762	0.0829384	0.289256	0.0829384
Weekly rest < 48h consecutive	0.643604	0.35	0.0117904	0.0431034	0.983912	0.0236967	0.238095	0.0236967
Weekly rest < 48h consecutive	0.643604	0.4	0.0033667	0.0137931	0.994972	0.007109	0.230769	0.007109
Weekly rest < 48h consecutive	0.643604	0.45	0.0033667	0.0137931	0.994972	0.007109	0.230769	0.007109
Shift work	0.778108	0.05	0.169807	0.499028	0.281407	0.996894	0.332815	0.996894
Shift work	0.778108	0.1	0.270774	0.546341	0.444444	0.956522	0.382371	0.956522
Shift work	0.778108	0.15	0.31759	0.56859	0.514796	0.93323	0.408844	0.93323
Shift work	0.778108	0.2	0.324807	0.569756	0.541039	0.906832	0.415363	0.906832
Shift work	0.778108	0.25	0.330544	0.570858	0.560022	0.888199	0.420588	0.888199
Shift work	0.778108	0.3	0.334296	0.566755	0.60134	0.833851	0.429257	0.833851	*
Shift work	0.778108	0.35	0.332059	0.550415	0.677275	0.720497	0.445298	0.720497
Shift work	0.778108	0.4	0.334639	0.539311	0.731993	0.64441	0.463687	0.64441
Shift work	0.778108	0.45	0.311926	0.501488	0.79732	0.523292	0.481429	0.523292
Shift work	0.778108	0.5	0.19389	0.31753	0.933557	0.223602	0.547529	0.223602
Shift work	0.778108	0.55	0.0319983	0.0640466	0.988275	0.0341615	0.511628	0.0341615
Shift work	0.778108	0.6	0.0132105	0.0243161	0.99665	0.0124224	0.571429	0.0124224
Saturday work (more than one in two)	0.708576	0.05	0.0732556	0.437048	0.144592	0.990164	0.280409	0.990164
Saturday work (more than one in two)	0.708576	0.1	0.114368	0.456729	0.219647	0.981967	0.297566	0.981967
Saturday work (more than one in two)	0.708576	0.15	0.177165	0.482521	0.366446	0.916393	0.327475	0.916393
Saturday work (more than one in two)	0.708576	0.2	0.199997	0.489115	0.436534	0.865574	0.340865	0.865574
Saturday work (more than one in two)	0.708576	0.25	0.222958	0.493414	0.516004	0.798361	0.357038	0.798361
Saturday work (more than one in two)	0.708576	0.3	0.22893	0.487081	0.577263	0.72623	0.366419	0.72623	*
Saturday work (more than one in two)	0.708576	0.35	0.23447	0.435737	0.785872	0.455738	0.417417	0.455738
Saturday work (more than one in two)	0.708576	0.4	0.195061	0.357564	0.875276	0.298361	0.446078	0.298361
Saturday work (more than one in two)	0.708576	0.45	0.1026	0.193717	0.95585	0.121311	0.480519	0.121311
Saturday work (more than one in two)	0.708576	0.5	0.0542623	0.0982143	0.983996	0.0540984	0.532258	0.0540984
Saturday work (more than one in two)	0.708576	0.55	0.0407396	0.0759878	0.987307	0.0409836	0.520833	0.0409836
Saturday work (more than one in two)	0.708576	0.6	0.041197	0.0681115	0.992274	0.0360656	0.611111	0.0360656
Saturday work (more than one in two)	0.708576	0.65	0.00399559	0.0128824	0.996137	0.00655738	0.363636	0.00655738
Sunday work (more than one in two)	0.784006	0.05	0.196559	0.43428	0.409345	0.974082	0.27943	0.974082
Sunday work (more than one in two)	0.784006	0.1	0.257095	0.470149	0.506348	0.952484	0.312102	0.952484
Sunday work (more than one in two)	0.784006	0.15	0.262431	0.471625	0.530726	0.924406	0.316568	0.924406
Sunday work (more than one in two)	0.784006	0.2	0.295003	0.484425	0.629761	0.822894	0.343243	0.822894
Sunday work (more than one in two)	0.784006	0.25	0.298622	0.483356	0.656679	0.784017	0.349374	0.784017	*
Sunday work (more than one in two)	0.784006	0.3	0.294314	0.474841	0.688674	0.723542	0.353376	0.723542
Sunday work (more than one in two)	0.784006	0.35	0.259765	0.390751	0.881666	0.365011	0.420398	0.365011
Sunday work (more than one in two)	0.784006	0.4	0.208432	0.315202	0.92839	0.24406	0.444882	0.24406
Sunday work (more than one in two)	0.784006	0.45	0.0720776	0.119626	0.979685	0.0691145	0.444444	0.0691145
Sunday work (more than one in two)	0.784006	0.5	0.0235574	0.0411523	0.993398	0.0215983	0.434783	0.0215983
Sunday work (more than one in two)	0.784006	0.55	0.0200474	0.0294737	0.997461	0.0151188	0.583333	0.0151188
Time-constrained job	0.730864	0.05	0.0733397	0.118812	0.827893	0.434783	0.0688073	0.434783	*
Time-constrained job	0.730864	0.1	0.0636362	0.0854701	0.981772	0.0724638	0.104167	0.0724638
Time-constrained job	0.730864	0.15	0.0647434	0.0731707	0.995761	0.0434783	0.230769	0.0434783
Time-constrained job	0.730864	0.2	0.0504073	0.0540541	0.998728	0.0289855	0.4	0.0289855
Time-constrained job	0.730864	0.25	0.0504073	0.0540541	0.998728	0.0289855	0.4	0.0289855
Repetitive work	0.728835	0.05	0.0433172	0.45338	0.0811916	0.993921	0.293669	0.993921
Repetitive work	0.728835	0.1	0.119376	0.483508	0.242991	0.946809	0.324648	0.946809
Repetitive work	0.728835	0.15	0.144948	0.492895	0.300234	0.922492	0.336288	0.922492
Repetitive work	0.728835	0.2	0.247569	0.518439	0.574766	0.737082	0.399835	0.737082
Repetitive work	0.728835	0.25	0.296522	0.533969	0.665888	0.680851	0.439216	0.680851
Repetitive work	0.728835	0.3	0.30321	0.526923	0.713201	0.62462	0.455654	0.62462	*
Repetitive work	0.728835	0.35	0.314798	0.51173	0.791472	0.530395	0.494334	0.530395
Repetitive work	0.728835	0.4	0.297779	0.484561	0.82535	0.465046	0.505785	0.465046
Repetitive work	0.728835	0.45	0.266909	0.424581	0.890187	0.346505	0.548077	0.346505
Repetitive work	0.728835	0.5	0.192483	0.318777	0.934579	0.221884	0.565891	0.221884
Repetitive work	0.728835	0.55	0.121232	0.192208	0.977804	0.112462	0.660714	0.112462
Repetitive work	0.728835	0.6	0.0980205	0.155914	0.983645	0.0881459	0.674419	0.0881459
Repetitive work	0.728835	0.65	0.0678268	0.109091	0.989486	0.0592705	0.684211	0.0592705
Repetitive work	0.728835	0.7	0.0162424	0.0268256	0.997664	0.0136778	0.692308	0.0136778
Physically difficult work	0.745061	0.05	0.139874	0.436982	0.282979	0.981378	0.281067	0.981378
Physically difficult work	0.745061	0.1	0.188626	0.461119	0.385638	0.944134	0.305054	0.944134
Physically difficult work	0.745061	0.15	0.217815	0.475085	0.44734	0.914339	0.320915	0.914339
Physically difficult work	0.745061	0.2	0.232262	0.477141	0.514894	0.845438	0.332357	0.845438
Physically difficult work	0.745061	0.25	0.245817	0.469716	0.627128	0.707635	0.351526	0.707635	*
Physically difficult work	0.745061	0.3	0.266781	0.442539	0.80266	0.480447	0.410175	0.480447
Physically difficult work	0.745061	0.35	0.244025	0.383442	0.890957	0.327747	0.461942	0.327747
Physically difficult work	0.745061	0.4	0.223154	0.351288	0.91117	0.27933	0.473186	0.27933
Physically difficult work	0.745061	0.45	0.172719	0.278515	0.940426	0.195531	0.483871	0.195531
Physically difficult work	0.745061	0.5	0.0876644	0.141935	0.979255	0.0819367	0.53012	0.0819367
Physically difficult work	0.745061	0.55	0.0732267	0.111486	0.988298	0.0614525	0.6	0.0614525
Physically difficult work	0.745061	0.6	0.0475295	0.0734266	0.992553	0.0391061	0.6	0.0391061
Physically difficult work	0.745061	0.65	0.0085857	0.0182149	0.996277	0.00931099	0.416667	0.00931099
Physically difficult work	0.745061	0.7	0.0090398	0.0147059	0.998404	0.00744879	0.571429	0.00744879
Physically difficult work	0.745061	0.75	0.00206518	0.00371058	0.999468	0.0018622	0.5	0.0018622
Physical effort at work	0.851942	0.05	0.234552	0.684159	0.261206	0.993333	0.521761	0.993333
Physical effort at work	0.851942	0.1	0.421924	0.74294	0.469861	0.977143	0.599299	0.977143
Physical effort at work	0.851942	0.15	0.468118	0.758287	0.523184	0.969524	0.62263	0.969524
Physical effort at work	0.851942	0.2	0.483098	0.76291	0.543277	0.96381	0.631316	0.96381
Physical effort at work	0.851942	0.25	0.505127	0.768815	0.578825	0.948571	0.646334	0.948571
Physical effort at work	0.851942	0.3	0.536236	0.777289	0.62983	0.925714	0.669883	0.925714
Physical effort at work	0.851942	0.35	0.539396	0.77556	0.649923	0.906667	0.67758	0.906667
Physical effort at work	0.851942	0.4	0.55267	0.777219	0.683153	0.88381	0.693572	0.88381
Physical effort at work	0.851942	0.45	0.550674	0.77563	0.685471	0.879048	0.693985	0.879048	*
Physical effort at work	0.851942	0.5	0.550674	0.77563	0.685471	0.879048	0.693985	0.879048
Physical effort at work	0.851942	0.55	0.505615	0.734713	0.748068	0.760952	0.710222	0.760952
Physical effort at work	0.851942	0.6	0.438814	0.648138	0.871716	0.555238	0.778371	0.555238
Physical effort at work	0.851942	0.65	0.430664	0.636776	0.883308	0.534286	0.787921	0.534286
Physical effort at work	0.851942	0.7	0.388174	0.575016	0.934312	0.43619	0.843462	0.43619
Physical effort at work	0.851942	0.75	0.354029	0.529529	0.955178	0.38	0.873085	0.38
Physical effort at work	0.851942	0.8	0.345125	0.515868	0.962133	0.36381	0.886311	0.36381
Physical effort at work	0.851942	0.85	0.293776	0.455319	0.969861	0.305714	0.891667	0.305714
Physical effort at work	0.851942	0.9	0.0969301	0.169844	0.995363	0.0933333	0.942308	0.0933333
Physical effort at work	0.851942	0.95	0.0829657	0.144493	0.997682	0.0780952	0.964706	0.0780952
Physical effort at work	0.851942	1	0.0241299	0.0428705	1	0.0219048	1	0.0219048
Carry heavy loads	0.760323	0.05	0.200703	0.53831	0.329055	0.964789	0.373297	0.964789
Carry heavy loads	0.760323	0.1	0.232127	0.551329	0.38098	0.949296	0.388473	0.949296
Carry heavy loads	0.760323	0.15	0.252336	0.559664	0.414236	0.938028	0.398802	0.938028
Carry heavy loads	0.760323	0.2	0.293053	0.572864	0.502917	0.883099	0.423935	0.883099
Carry heavy loads	0.760323	0.25	0.306211	0.574305	0.546674	0.843662	0.43532	0.843662
Carry heavy loads	0.760323	0.3	0.32246	0.57537	0.600933	0.792958	0.451484	0.792958	*
Carry heavy loads	0.760323	0.35	0.324919	0.565601	0.655193	0.722535	0.464674	0.722535
Carry heavy loads	0.760323	0.4	0.315328	0.518106	0.793466	0.523944	0.512397	0.523944
Carry heavy loads	0.760323	0.45	0.29665	0.465503	0.875729	0.394366	0.567951	0.394366
Carry heavy loads	0.760323	0.5	0.241873	0.39102	0.912485	0.294366	0.582173	0.294366
Carry heavy loads	0.760323	0.55	0.164394	0.277356	0.950408	0.180282	0.600939	0.180282
Carry heavy loads	0.760323	0.6	0.0860532	0.15099	0.978413	0.0859155	0.622449	0.0859155
Carry heavy loads	0.760323	0.65	0.0475012	0.0842105	0.989498	0.0450704	0.64	0.0450704
Carry heavy loads	0.760323	0.7	0.001504	0.00559441	0.99825	0.0028169	0.4	0.0028169
Carry heavy loads (>25kg)	0.826564	0.05	0.222224	0.419977	0.483427	0.976253	0.267534	0.976253
Carry heavy loads (>25kg)	0.826564	0.1	0.240664	0.430714	0.526262	0.94723	0.278727	0.94723
Carry heavy loads (>25kg)	0.826564	0.15	0.268691	0.445044	0.605303	0.870712	0.298913	0.870712
Carry heavy loads (>25kg)	0.826564	0.2	0.34004	0.468354	0.823049	0.585752	0.390158	0.585752
Carry heavy loads (>25kg)	0.826564	0.25	0.393693	0.497512	0.885263	0.527704	0.470588	0.527704	*
Carry heavy loads (>25kg)	0.826564	0.3	0.388692	0.490372	0.893422	0.503958	0.4775	0.503958
Carry heavy loads (>25kg)	0.826564	0.35	0.389769	0.490272	0.896481	0.498681	0.482143	0.498681
Carry heavy loads (>25kg)	0.826564	0.4	0.377183	0.471086	0.916879	0.440633	0.506061	0.440633
Carry heavy loads (>25kg)	0.826564	0.45	0.377183	0.471086	0.916879	0.440633	0.506061	0.440633
Carry heavy loads (>25kg)	0.826564	0.5	0.280568	0.349442	0.966854	0.248021	0.591195	0.248021
Carry heavy loads (>25kg)	0.826564	0.55	0.188793	0.241015	0.981132	0.150396	0.606383	0.150396
Carry heavy loads (>25kg)	0.826564	0.6	0.156602	0.195011	0.990311	0.113456	0.693548	0.113456
Carry heavy loads (>25kg)	0.826564	0.65	0.0407152	0.0510204	0.99847	0.0263852	0.769231	0.0263852
Carry heavy loads (>25kg)	0.826564	0.7	0.0407152	0.0510204	0.99847	0.0263852	0.769231	0.0263852
Arms above shoulder	0.735058	0.05	0.0936823	0.258384	0.384152	0.921569	0.150256	0.921569
Arms above shoulder	0.735058	0.1	0.125738	0.278788	0.52595	0.811765	0.168293	0.811765
Arms above shoulder	0.735058	0.15	0.17936	0.304679	0.757183	0.54902	0.210843	0.54902	*
Arms above shoulder	0.735058	0.2	0.192385	0.279693	0.910102	0.286275	0.273408	0.286275
Arms above shoulder	0.735058	0.25	0.193983	0.277108	0.91937	0.270588	0.283951	0.270588
Arms above shoulder	0.735058	0.3	0.143445	0.195531	0.968489	0.137255	0.339806	0.137255
Arms above shoulder	0.735058	0.35	0.0376073	0.045283	0.998146	0.0235294	0.6	0.0235294
Arms above shoulder	0.735058	0.4	0.01909	0.0230769	0.999073	0.0117647	0.6	0.0117647
Arms above shoulder	0.735058	0.45	0.01909	0.0230769	0.999073	0.0117647	0.6	0.0117647
Kneel or squat	0.776837	0.05	0.11265	0.575227	0.153796	0.993281	0.404838	0.993281
Kneel or squat	0.776837	0.1	0.227376	0.615602	0.306944	0.976484	0.449485	0.976484
Kneel or squat	0.776837	0.15	0.257873	0.626043	0.350422	0.966405	0.462983	0.966405
Kneel or squat	0.776837	0.2	0.270718	0.629834	0.372485	0.957447	0.469265	0.957447
Kneel or squat	0.776837	0.25	0.291269	0.633792	0.419857	0.928331	0.481138	0.928331
Kneel or squat	0.776837	0.3	0.297584	0.632075	0.450357	0.900336	0.486978	0.900336
Kneel or squat	0.776837	0.35	0.381424	0.625194	0.719014	0.675252	0.582046	0.675252	*
Kneel or squat	0.776837	0.4	0.384199	0.601048	0.80013	0.577828	0.626214	0.577828
Kneel or squat	0.776837	0.45	0.388207	0.592683	0.830629	0.544233	0.650602	0.544233
Kneel or squat	0.776837	0.5	0.379254	0.580363	0.842959	0.519597	0.657224	0.519597
Kneel or squat	0.776837	0.55	0.349772	0.54094	0.874108	0.451288	0.675042	0.451288
Kneel or squat	0.776837	0.6	0.331894	0.513399	0.895522	0.407615	0.693333	0.407615
Kneel or squat	0.776837	0.65	0.294205	0.455247	0.929916	0.330347	0.73201	0.330347
Kneel or squat	0.776837	0.7	0.206984	0.336237	0.959766	0.216125	0.756863	0.216125
Kneel or squat	0.776837	0.75	0.147994	0.240458	0.981181	0.141097	0.812903	0.141097
Kneel or squat	0.776837	0.8	0.110046	0.172239	0.99416	0.0951848	0.904255	0.0951848
Kneel or squat	0.776837	0.85	0.0615819	0.0939168	1	0.0492721	1	0.0492721
Kneel or squat	0.776837	0.9	0.0615819	0.0939168	1	0.0492721	1	0.0492721
Kneel or squat	0.776837	0.95	0.0295917	0.0459519	1	0.0235162	1	0.0235162
Kneel or squat	0.776837	1	0.0295917	0.0459519	1	0.0235162	1	0.0235162
Intense physical effort (Borg)	0.805959	0.05	0.0800852	0.716426	0.0769928	0.997682	0.558874	0.997682
Intense physical effort (Borg)	0.805959	0.1	0.173452	0.734366	0.173913	0.989181	0.583942	0.989181
Intense physical effort (Borg)	0.805959	0.15	0.230632	0.745225	0.238225	0.979907	0.601233	0.979907
Intense physical effort (Borg)	0.805959	0.2	0.338209	0.766037	0.368659	0.955178	0.639421	0.955178
Intense physical effort (Borg)	0.805959	0.25	0.414777	0.781877	0.467391	0.933539	0.672606	0.933539
Intense physical effort (Borg)	0.805959	0.3	0.440185	0.787101	0.502717	0.924266	0.685387	0.924266
Intense physical effort (Borg)	0.805959	0.35	0.483968	0.792557	0.585145	0.888717	0.715174	0.888717
Intense physical effort (Borg)	0.805959	0.4	0.488705	0.793354	0.593297	0.885626	0.718495	0.885626
Intense physical effort (Borg)	0.805959	0.45	0.489735	0.793343	0.596014	0.88408	0.719497	0.88408
Intense physical effort (Borg)	0.805959	0.5	0.491723	0.793463	0.600543	0.881762	0.721239	0.881762	*
Intense physical effort (Borg)	0.805959	0.55	0.483197	0.778787	0.649457	0.828439	0.73475	0.828439
Intense physical effort (Borg)	0.805959	0.6	0.480108	0.774265	0.662138	0.813756	0.738429	0.813756
Intense physical effort (Borg)	0.805959	0.65	0.443544	0.735714	0.729167	0.716383	0.756117	0.716383
Intense physical effort (Borg)	0.805959	0.7	0.323033	0.585849	0.877717	0.457496	0.814305	0.457496
Intense physical effort (Borg)	0.805959	0.75	0.290035	0.532488	0.913949	0.38949	0.841402	0.38949
Intense physical effort (Borg)	0.805959	0.8	0.272782	0.498072	0.9375	0.349304	0.867562	0.349304
Intense physical effort (Borg)	0.805959	0.85	0.224423	0.415971	0.968297	0.269706	0.908854	0.269706
Intense physical effort (Borg)	0.805959	0.9	0.132181	0.259185	0.991848	0.149923	0.955665	0.149923
Intense physical effort (Borg)	0.805959	0.95	0.0441678	0.0927835	0.999094	0.0486862	0.984375	0.0486862
Intense physical effort (Borg)	0.805959	1	0.0185302	0.0393939	1	0.0200927	1	0.0200927
Noise pollution	0.709059	0.05	0.0645232	0.217657	0.37551	0.859649	0.124603	0.859649
Noise pollution	0.709059	0.1	0.137999	0.26451	0.689796	0.609649	0.168894	0.609649
Noise pollution	0.709059	0.15	0.178066	0.283333	0.823129	0.447368	0.207317	0.447368	*
Noise pollution	0.709059	0.2	0.185714	0.267748	0.909751	0.289474	0.249057	0.289474
Noise pollution	0.709059	0.25	0.179743	0.235294	0.960544	0.184211	0.325581	0.184211
Noise pollution	0.709059	0.3	0.0976366	0.132404	0.981859	0.0833333	0.322034	0.0833333
Noise pollution	0.709059	0.35	0.102542	0.134752	0.984127	0.0833333	0.351852	0.0833333
Noise pollution	0.709059	0.4	0.102149	0.130909	0.986848	0.0789474	0.382979	0.0789474
Noise pollution	0.709059	0.45	0.0573895	0.0722892	0.994558	0.0394737	0.428571	0.0394737
Noise pollution	0.709059	0.5	0.0573895	0.0722892	0.994558	0.0394737	0.428571	0.0394737
Noise pollution (material)	0.79644	0.05	0.134495	0.239859	0.633126	0.781609	0.141667	0.781609
Noise pollution (material)	0.79644	0.1	0.346139	0.406571	0.90472	0.568966	0.316294	0.568966
Noise pollution (material)	0.79644	0.15	0.352203	0.411017	0.910508	0.557471	0.325503	0.557471
Noise pollution (material)	0.79644	0.2	0.351733	0.407407	0.92431	0.505747	0.341085	0.505747
Noise pollution (material)	0.79644	0.25	0.363968	0.417266	0.930543	0.5	0.358025	0.5	*
Noise pollution (material)	0.79644	0.3	0.314536	0.361446	0.956367	0.344828	0.379747	0.344828
Noise pollution (material)	0.79644	0.35	0.276189	0.310078	0.98041	0.229885	0.47619	0.229885
Noise pollution (material)	0.79644	0.4	0.265085	0.291845	0.988869	0.195402	0.576271	0.195402
Noise pollution (material)	0.79644	0.45	0.250182	0.272727	0.992876	0.172414	0.652174	0.172414
Noise pollution (material)	0.79644	0.5	0.250182	0.272727	0.992876	0.172414	0.652174	0.172414
Noise pollution (material)	0.79644	0.55	0.04084	0.0446927	0.999555	0.0229885	0.8	0.0229885
Noise pollution (material)	0.79644	0.6	0.04084	0.0446927	0.999555	0.0229885	0.8	0.0229885
Noise pollution (material)	0.79644	0.65	0.04084	0.0446927	0.999555	0.0229885	0.8	0.0229885
Noise pollution (material)	0.79644	0.7	0.04084	0.0446927	0.999555	0.0229885	0.8	0.0229885
Noise pollution (material)	0.79644	0.75	0.04084	0.0446927	0.999555	0.0229885	0.8	0.0229885
Radiation	0.824508	0.05	0.150388	0.358162	0.391107	0.971347	0.21956	0.971347
Radiation	0.824508	0.1	0.226134	0.406844	0.541182	0.919771	0.261188	0.919771
Radiation	0.824508	0.15	0.253374	0.421429	0.617989	0.845272	0.280685	0.845272
Radiation	0.824508	0.2	0.350717	0.471861	0.819606	0.624642	0.37913	0.624642
Radiation	0.824508	0.25	0.379666	0.482759	0.8762	0.541547	0.435484	0.541547
Radiation	0.824508	0.3	0.40184	0.479741	0.939363	0.424069	0.552239	0.424069	*
Radiation	0.824508	0.35	0.40184	0.479741	0.939363	0.424069	0.552239	0.424069
Radiation	0.824508	0.4	0.389708	0.460457	0.955028	0.375358	0.595455	0.375358
Radiation	0.824508	0.45	0.349088	0.410959	0.971198	0.30086	0.648148	0.30086
Radiation	0.824508	0.5	0.347048	0.405622	0.975745	0.289398	0.677852	0.289398
Radiation	0.824508	0.55	0.347048	0.405622	0.975745	0.289398	0.677852	0.289398
Radiation	0.824508	0.6	0.316529	0.368308	0.98383	0.246418	0.728814	0.246418
Radiation	0.824508	0.65	0.316529	0.368308	0.98383	0.246418	0.728814	0.246418
Radiation	0.824508	0.7	0.13804	0.170426	0.991915	0.0974212	0.68	0.0974212
Radiation	0.824508	0.75	0.0422061	0.0547945	0.996968	0.0286533	0.625	0.0286533
Formaldehyde	0.842486	0.05	0.155027	0.198381	0.834947	0.7	0.115566	0.7
Formaldehyde	0.842486	0.1	0.252335	0.283186	0.945423	0.457143	0.205128	0.457143
Formaldehyde	0.842486	0.15	0.292607	0.319149	0.961268	0.428571	0.254237	0.428571	*
Formaldehyde	0.842486	0.2	0.267307	0.287879	0.981074	0.271429	0.306452	0.271429
Formaldehyde	0.842486	0.25	0.276652	0.295082	0.985035	0.257143	0.346154	0.257143
Formaldehyde	0.842486	0.3	0.190252	0.204082	0.992077	0.142857	0.357143	0.142857
Formaldehyde	0.842486	0.35	0.0728838	0.0779221	0.998239	0.0428571	0.428571	0.0428571
Formaldehyde	0.842486	0.4	0.0728838	0.0779221	0.998239	0.0428571	0.428571	0.0428571
Infectious risks	0.639611	0.05	0.0261494	0.777982	0.0208092	1	0.636637	1
Infectious risks	0.639611	0.1	0.0517289	0.781234	0.0427746	0.998652	0.641558	0.998652
Infectious risks	0.639611	0.15	0.0517289	0.781234	0.0427746	0.998652	0.641558	0.998652
Infectious risks	0.639611	0.2	0.0528695	0.781003	0.0450867	0.997305	0.641804	0.997305
Infectious risks	0.639611	0.25	0.077232	0.78397	0.067052	0.995283	0.646673	0.995283
Infectious risks	0.639611	0.3	0.0892484	0.784972	0.0797688	0.992588	0.649185	0.992588
Infectious risks	0.639611	0.35	0.100716	0.784545	0.0971098	0.985175	0.651806	0.985175
Infectious risks	0.639611	0.4	0.134471	0.785266	0.142197	0.969677	0.659789	0.969677
Infectious risks	0.639611	0.45	0.176696	0.784654	0.206936	0.94407	0.671299	0.94407
Infectious risks	0.639611	0.5	0.181774	0.783319	0.219653	0.936658	0.673123	0.936658	*
Infectious risks	0.639611	0.55	0.199191	0.774906	0.277457	0.898922	0.68096	0.898922
Infectious risks	0.639611	0.6	0.204355	0.751612	0.365318	0.824798	0.690355	0.824798
Infectious risks	0.639611	0.65	0.197385	0.704614	0.492486	0.704852	0.704377	0.704852
Infectious risks	0.639611	0.7	0.149291	0.589172	0.667052	0.498652	0.719844	0.498652
Infectious risks	0.639611	0.75	0.05614	0.224537	0.942197	0.130728	0.795082	0.130728
Infectious risks	0.639611	0.8	0.0198947	0.111111	0.966474	0.059973	0.754237	0.059973
Infectious risks	0.639611	0.85	0.00440698	0.0186542	0.996532	0.00943396	0.823529	0.00943396
Infectious risks	0.639611	0.9	0.0034783	0.00938967	1	0.00471698	1	0.00471698
Infectious risks	0.639611	0.95	0.0034783	0.00938967	1	0.00471698	1	0.00471698
Infectious risks	0.639611	1	0.0034783	0.00938967	1	0.00471698	1	0.00471698
Live or dead animals	0.785159	0.05	0.121249	0.171233	0.804133	0.632911	0.0990099	0.632911
Live or dead animals	0.785159	0.1	0.240717	0.272727	0.952217	0.379747	0.212766	0.379747
Live or dead animals	0.785159	0.15	0.249047	0.267717	0.986655	0.21519	0.354167	0.21519
Live or dead animals	0.785159	0.2	0.272315	0.288136	0.990529	0.21519	0.435897	0.21519
Live or dead animals	0.785159	0.25	0.261866	0.275229	0.993543	0.189873	0.5	0.189873
Live or dead animals	0.785159	0.3	0.286811	0.29703	0.996987	0.189873	0.681818	0.189873	*
Live or dead animals	0.785159	0.35	0.286811	0.29703	0.996987	0.189873	0.681818	0.189873
Live or dead animals	0.785159	0.4	0.286811	0.29703	0.996987	0.189873	0.681818	0.189873
Live or dead animals	0.785159	0.45	0.286811	0.29703	0.996987	0.189873	0.681818	0.189873
Live or dead animals	0.785159	0.5	0.286811	0.29703	0.996987	0.189873	0.681818	0.189873
Live or dead animals	0.785159	0.55	0.286811	0.29703	0.996987	0.189873	0.681818	0.189873
Live or dead animals	0.785159	0.6	0.286811	0.29703	0.996987	0.189873	0.681818	0.189873
Live or dead animals	0.785159	0.65	0.286811	0.29703	0.996987	0.189873	0.681818	0.189873
Live or dead animals	0.785159	0.7	0.286811	0.29703	0.996987	0.189873	0.681818	0.189873
Live or dead animals	0.785159	0.75	0.258996	0.268041	0.997848	0.164557	0.722222	0.164557
Effort-reward imbalance	0.63801	0.05	0.0315496	0.321566	0.0945044	0.988208	0.192026	0.988208
Effort-reward imbalance	0.63801	0.1	0.0657099	0.339186	0.22188	0.933962	0.207221	0.933962
Effort-reward imbalance	0.63801	0.15	0.102383	0.35245	0.406266	0.79717	0.226238	0.79717
Effort-reward imbalance	0.63801	0.2	0.122149	0.346952	0.583975	0.610849	0.242283	0.610849	*
Effort-reward imbalance	0.63801	0.25	0.0998409	0.257521	0.845917	0.252358	0.262899	0.252358
Effort-reward imbalance	0.63801	0.3	0.0836765	0.183607	0.933231	0.132075	0.301075	0.132075
Effort-reward imbalance	0.63801	0.35	0.0166479	0.0748031	0.966615	0.0448113	0.22619	0.0448113
Effort-reward imbalance	0.63801	0.4	0.0159339	0.0434783	0.986646	0.0235849	0.277778	0.0235849
Effort-reward imbalance	0.63801	0.45	0.0119746	0.0185185	0.997946	0.00943396	0.5	0.00943396
